# Supplementary material for: 2,4-Di-tert-butyl-6-[(R/S)-1-(3,5-di-tert-butyl-2-hy­droxy­phen­yl)eth­yl]phenyl [(1R,4S)-7,7-dimethyl-2-oxobicyclo­[2.2.1]heptan-1-yl]methane­sulfonate
Source: Acta Crystallogr Sect E Struct Rep Online. 2011 Dec 10;68(Pt 1):o93. doi: 10.1107/S1600536811052664 (PMC3254444; doi:10.1107/S1600536811052664)
Supplement: Supplementary file 1 [file e-68-00o93-sup1.cif]

##############################################################################
#                                                                            #
# This CIF contains the data in a paper accepted for publication in          #
# Acta Crystallographica Section E. It conforms to the requirements of       #
# Notes for Authors for Acta Crystallographica Section E, and has been       #
# peer reviewed under the auspices of the IUCr Commission on Journals.       #
#                                                                            #
# Full details of the Crystallographic Information File format               #
# are given in the paper "The Crystallographic Information File (CIF):       #
# a New Standard Archive File for Crystallography" by S. R. Hall, F. H.      #
# Allen and I. D. Brown [Acta Cryst. (1991), A47, 655-685].                  #
#                                                                            #
# The current version of the core CIF dictionary is obtainable from          #
# ftp://ftp.iucr.org/pub/cif_core.dic.                                       #
#                                                                            #
# Software is freely available for graphical display of the structure(s)     #
# in this CIF. For information consult the CIF software page                 #
# http://www.iucr.org/resources/cif/software.                                #
#                                                                            #
# This file may be used for bona fide research purposes within the           #
# scientific community so long as proper attribution is given to the journal # 
# article from which it was obtained.                                        #
#                                                                            #
##############################################################################
data_I
_audit_creation_method     SHELXL-97
_chemical_name_systematic
;
2,4-Di-<i>tert</i>-butyl-6-[(<i>R</i>/<i>S</i>)-1-(3,5-di-<i>tert</i>-butyl-2-
hydroxyphenyl)ethyl]phenyl
[(1<i>R</i>,4<i>S</i>)-7,7-dimethyl-2-oxobicyclo[2.2.1]heptan-1-
yl]methanesulfonate
;
_chemical_name_common     ?
_chemical_formula_moiety     'C40 H60 O5 S1'
_chemical_formula_sum     'C40 H60 O5 S1'
_chemical_formula_iupac     'C40 H60 O5 S1'
_chemical_formula_weight     652.98
_chemical_melting_point     ?
_symmetry_cell_setting     monoclinic
_symmetry_space_group_name_H-M     'P 21'
_symmetry_space_group_name_Hall     'P 2yb'
loop_
    _symmetry_equiv_pos_as_xyz
    'x, y, z'
    '-x, y+1/2, -z'
_cell_length_a     18.2082(19)
_cell_length_b     10.6028(11)
_cell_length_c     20.287(2)
_cell_angle_alpha     90.00
_cell_angle_beta     93.003(2)
_cell_angle_gamma     90.00
_cell_volume     3911.2(7)
_cell_formula_units_Z     4
_cell_measurement_reflns_used     5452
_cell_measurement_theta_min     2.24
_cell_measurement_theta_max     24.43
_cell_measurement_temperature     293(2)
_exptl_crystal_description     block
_exptl_crystal_colour     colorless
_exptl_crystal_size_max     0.32
_exptl_crystal_size_mid     0.28
_exptl_crystal_size_min     0.23
_exptl_crystal_density_diffrn     1.109
_exptl_crystal_density_meas     ?
_exptl_crystal_density_method     'not measured'
_exptl_crystal_F_000     1424
_exptl_absorpt_coefficient_mu     0.122
_exptl_absorpt_correction_type     multi-scan
_exptl_absorpt_process_details     '(SADABS; Bruker, 1998)'
_exptl_absorpt_correction_T_min     1
_exptl_absorpt_correction_T_max     1
_exptl_special_details     ?
_diffrn_ambient_temperature     293(2)
_diffrn_radiation_type     MoK\a
_diffrn_radiation_wavelength     0.71073
_diffrn_radiation_source     'fine-focus sealed tube'
_diffrn_radiation_monochromator     graphite
_diffrn_measurement_device_type     'Bruker SMART CCD area-detector'
_diffrn_measurement_method     'phi and omega scans'
_diffrn_detector_area_resol_mean     ?
_diffrn_reflns_number     21496
_diffrn_reflns_av_R_equivalents     0.0453
_diffrn_reflns_av_sigmaI/netI     0.0715
_diffrn_reflns_theta_min     2.01
_diffrn_reflns_theta_max     26.11
_diffrn_reflns_theta_full     26.11
_diffrn_measured_fraction_theta_max     0.990
_diffrn_measured_fraction_theta_full     0.990
_diffrn_reflns_limit_h_min     -22
_diffrn_reflns_limit_h_max     22
_diffrn_reflns_limit_k_min     -13
_diffrn_reflns_limit_k_max     12
_diffrn_reflns_limit_l_min     -21
_diffrn_reflns_limit_l_max     25
_diffrn_standards_number     ?
_diffrn_standards_interval_count     ?
_diffrn_standards_interval_time     ?
_diffrn_standards_decay_%     ?
_refine_special_details
;
Refinement of <i>F</i>^2^ against ALL reflections. The weighted <i>R</i>-factor
<i>wR</i> and goodness of fit <i>S</i> are based on <i>F</i>^2^, conventional
<i>R</i>-factors <i>R</i> are based on <i>F</i>, with <i>F</i> set to zero for
negative <i>F</i>^2^. The threshold expression of <i>F</i>^2^ >
\s(<i>F</i>^2^) is used only for calculating <i>R</i>-factors(gt) <i>etc</i>.
and is not relevant to the choice of reflections for refinement.
<i>R</i>-factors based on <i>F</i>^2^ are statistically about twice as large
as those based on <i>F</i>, and <i>R</i>- factors based on ALL data will be
even larger.
;
_reflns_number_total     13182
_reflns_number_gt     7458
_reflns_threshold_expression     I>2sigma(I)
_refine_ls_structure_factor_coef     Fsqd
_refine_ls_matrix_type     full
_refine_ls_R_factor_all     0.1236
_refine_ls_R_factor_gt     0.0690
_refine_ls_wR_factor_gt     0.1755
_refine_ls_wR_factor_ref     0.2034
_refine_ls_goodness_of_fit_ref     1.084
_refine_ls_restrained_S_all     1.120
_refine_ls_number_reflns     13182
_refine_ls_number_parameters     829
_refine_ls_number_restraints     53
_refine_ls_hydrogen_treatment     constr
_refine_ls_weighting_scheme     calc
_refine_ls_weighting_details
         'calc w=1/[\s^2^(Fo^2^)+(0.1000P)^2^+0.0200P] where P=(Fo^2^+2Fc^2^)/3'
_atom_sites_solution_hydrogens     geom
_atom_sites_solution_primary     direct
_atom_sites_solution_secondary     difmap
_refine_ls_shift/su_max     0.001
_refine_ls_shift/su_mean     0.000
_refine_diff_density_max     0.882
_refine_diff_density_min     -0.348
_refine_ls_extinction_method     none
_refine_ls_extinction_coef     ?
_refine_ls_abs_structure_details     'Flack (1983), 5058 Friedel pairs'
_refine_ls_abs_structure_Flack     -0.12(12)
loop_
    _atom_type_symbol
    _atom_type_description
    _atom_type_scat_dispersion_real
    _atom_type_scat_dispersion_imag
    _atom_type_scat_source
    'C' 'C' 0.0033 0.0016
                         'International Tables Vol C Tables 4.2.6.8 and 6.1.1.4'
    'H' 'H' 0.0000 0.0000
                         'International Tables Vol C Tables 4.2.6.8 and 6.1.1.4'
    'O' 'O' 0.0106 0.0060
                         'International Tables Vol C Tables 4.2.6.8 and 6.1.1.4'
    'S' 'S' 0.1246 0.1234
                         'International Tables Vol C Tables 4.2.6.8 and 6.1.1.4'
_computing_data_collection     'SMART (Bruker, 1998)'
_computing_cell_refinement     'SAINT-Plus (Bruker, 1998)'
_computing_data_reduction     'SAINT-Plus (Bruker, 1998)'
_computing_structure_solution     'SHELXS97 (Sheldrick, 2008)'
_computing_structure_refinement     'SHELXL97 (Sheldrick, 2008)'
_computing_molecular_graphics     'SHELXTL (Sheldrick, 2008)'
_computing_publication_material
                      'SHELXTL (Sheldrick, 2008) and <i>PLATON</i> (Spek, 2009)'
loop_
    _atom_site_type_symbol
    _atom_site_label
    _atom_site_fract_x
    _atom_site_fract_y
    _atom_site_fract_z
    _atom_site_U_iso_or_equiv
    _atom_site_adp_type
    _atom_site_calc_flag
    _atom_site_refinement_flags
    _atom_site_occupancy
    _atom_site_symmetry_multiplicity
    _atom_site_disorder_assembly
    _atom_site_disorder_group
    S S1 0.58400(7) 0.22591(15) 0.10873(6) 0.0523(4) Uani d . 1 1 A 1
    S S1A 0.41355(7) 0.73098(15) 0.38216(6) 0.0514(4) Uani d . 1 1 B 1
    O O1 0.76708(19) 0.0372(4) 0.04685(18) 0.0652(11) Uani d . 1 1 A 1
    H H1A 0.7340 0.0696 0.0670 0.098 Uiso calc R 1 1 A 1
    O O1A 0.2269(2) 0.9138(4) 0.44606(19) 0.0638(11) Uani d . 1 1 B 1
    H H1AA 0.2621 0.8845 0.4275 0.096 Uiso calc R 1 1 B 1
    O O2 0.58858(16) 0.1566(4) 0.17932(16) 0.0459(9) Uani d . 1 1 A 1
    O O2A 0.41002(17) 0.8119(4) 0.31519(15) 0.0467(9) Uani d . 1 1 B 1
    O O3 0.65558(17) 0.2260(4) 0.08357(18) 0.0631(10) Uani d . 1 1 A 1
    O O3A 0.34352(18) 0.7361(5) 0.41029(17) 0.0657(11) Uani d . 1 1 B 1
    O O4 0.5475(2) 0.3416(4) 0.1151(2) 0.0698(12) Uani d . 1 1 A 1
    O O4A 0.4438(2) 0.6103(4) 0.36803(19) 0.0666(11) Uani d . 1 1 B 1
    O O5 0.4662(2) -0.1248(4) 0.0597(2) 0.0716(11) Uani d . 1 1 A 1
    O O5A 0.5466(3) 0.5991(5) 0.4890(2) 0.0851(13) Uani d . 1 1 B 1
    C C1 0.7841(3) -0.0787(5) 0.0738(3) 0.0455(13) Uani d . 1 1 A 1
    C C1A 0.2110(3) 1.0324(6) 0.4213(2) 0.0443(13) Uani d . 1 1 B 1
    C C2A 0.1521(3) 1.0967(6) 0.4489(3) 0.0519(15) Uani d . 1 1 B 1
    C C2 0.8419(3) -0.1448(6) 0.0475(2) 0.0458(13) Uani d . 1 1 A 1
    C C3A 0.1357(3) 1.2142(6) 0.4228(3) 0.0535(14) Uani d . 1 1 B 1
    H H3AB 0.0960 1.2573 0.4392 0.064 Uiso calc R 1 1 B 1
    C C3 0.8601(3) -0.2618(6) 0.0753(3) 0.0527(14) Uani d . 1 1 A 1
    H H3B 0.8977 -0.3082 0.0577 0.063 Uiso calc R 1 1 A 1
    C C4A 0.1740(3) 1.2727(6) 0.3741(3) 0.0541(16) Uani d . 1 1 B 1
    C C4 0.8234(3) -0.3128(5) 0.1293(3) 0.0531(15) Uani d . 1 1 A 1
    C C5A 0.2333(3) 1.2052(6) 0.3516(3) 0.0522(15) Uani d . 1 1 B 1
    H H5AA 0.2610 1.2420 0.3195 0.063 Uiso calc R 1 1 B 1
    C C5 0.7655(3) -0.2452(6) 0.1513(2) 0.0498(14) Uani d . 1 1 A 1
    H H5A 0.7389 -0.2789 0.1850 0.060 Uiso calc R 1 1 A 1
    C C6 0.7448(3) -0.1282(6) 0.1255(2) 0.0436(13) Uani d . 1 1 A 1
    C C6A 0.2533(3) 1.0865(6) 0.3742(2) 0.0441(14) Uani d . 1 1 B 1
    C C7 0.6795(2) -0.0552(5) 0.1519(2) 0.0444(13) Uani d . 1 1 A 1
    H H7A 0.6545 -0.0133 0.1140 0.053 Uiso calc R 1 1 A 1
    C C7A 0.3186(2) 1.0163(6) 0.3489(2) 0.0473(14) Uani d . 1 1 B 1
    H H7AA 0.3416 0.9697 0.3863 0.057 Uiso calc R 1 1 B 1
    C C8 0.7033(3) 0.0485(6) 0.2012(2) 0.0448(13) Uani d . 1 1 A 1
    C C8A 0.2953(2) 0.9186(6) 0.2953(2) 0.0426(13) Uani d . 1 1 B 1
    C C9A 0.2275(3) 0.9298(6) 0.2607(2) 0.0493(14) Uani d . 1 1 B 1
    H H9AA 0.1952 0.9927 0.2726 0.059 Uiso calc R 1 1 B 1
    C C9 0.7694(3) 0.0356(6) 0.2379(3) 0.0543(15) Uani d . 1 1 A 1
    H H9A 0.8011 -0.0292 0.2272 0.065 Uiso calc R 1 1 A 1
    C C10A 0.2070(3) 0.8494(6) 0.2088(3) 0.0533(15) Uani d . 1 1 B 1
    C C10 0.7897(3) 0.1141(6) 0.2888(3) 0.0624(17) Uani d . 1 1 A 1
    C C11A 0.2559(3) 0.7603(6) 0.1921(3) 0.0538(15) Uani d . 1 1 B 1
    H H11A 0.2421 0.7070 0.1573 0.065 Uiso calc R 1 1 B 1
    C C11 0.7391(3) 0.2067(6) 0.3058(3) 0.0586(16) Uani d . 1 1 A 1
    H H11B 0.7515 0.2588 0.3416 0.070 Uiso calc R 1 1 A 1
    C C12A 0.3261(2) 0.7417(5) 0.2230(2) 0.0438(12) Uani d . 1 1 B 1
    C C12 0.6708(2) 0.2249(6) 0.2719(3) 0.0485(13) Uani d . 1 1 A 1
    C C13A 0.3409(3) 0.8213(5) 0.2777(2) 0.0427(13) Uani d . 1 1 B 1
    C C13 0.6567(3) 0.1452(5) 0.2174(2) 0.0440(13) Uani d . 1 1 A 1
    C C14 0.8834(3) -0.0946(6) -0.0104(3) 0.0592(16) Uani d . 1 1 A 1
    C C14A 0.1073(3) 1.0395(6) 0.5042(3) 0.0560(15) Uani d . 1 1 B 1
    C C15A 0.0478(3) 1.1307(8) 0.5263(4) 0.090(2) Uani d . 1 1 B 1
    H H15A 0.0138 1.1484 0.4897 0.135 Uiso calc R 1 1 B 1
    H H15B 0.0704 1.2078 0.5416 0.135 Uiso calc R 1 1 B 1
    H H15C 0.0220 1.0929 0.5613 0.135 Uiso calc R 1 1 B 1
    C C15 0.9220(3) 0.0290(7) 0.0098(3) 0.081(2) Uani d . 1 1 A 1
    H H15D 0.9557 0.0139 0.0469 0.121 Uiso calc R 1 1 A 1
    H H15E 0.8860 0.0900 0.0215 0.121 Uiso calc R 1 1 A 1
    H H15F 0.9485 0.0603 -0.0265 0.121 Uiso calc R 1 1 A 1
    C C16 0.8286(3) -0.0746(8) -0.0706(3) 0.077(2) Uani d . 1 1 A 1
    H H16A 0.8054 -0.1533 -0.0823 0.116 Uiso calc R 1 1 A 1
    H H16B 0.8547 -0.0438 -0.1072 0.116 Uiso calc R 1 1 A 1
    H H16C 0.7919 -0.0143 -0.0594 0.116 Uiso calc R 1 1 A 1
    C C16A 0.1590(3) 1.0149(8) 0.5649(3) 0.077(2) Uani d . 1 1 B 1
    H H16D 0.1967 0.9566 0.5536 0.116 Uiso calc R 1 1 B 1
    H H16E 0.1315 0.9799 0.5996 0.116 Uiso calc R 1 1 B 1
    H H16F 0.1812 1.0928 0.5796 0.116 Uiso calc R 1 1 B 1
    C C17 0.9419(3) -0.1892(7) -0.0329(3) 0.082(2) Uani d . 1 1 A 1
    H H17A 0.9770 -0.2054 0.0031 0.123 Uiso calc R 1 1 A 1
    H H17B 0.9666 -0.1542 -0.0693 0.123 Uiso calc R 1 1 A 1
    H H17C 0.9183 -0.2667 -0.0463 0.123 Uiso calc R 1 1 A 1
    C C17A 0.0702(3) 0.9203(8) 0.4818(4) 0.086(2) Uani d . 1 1 B 1
    H H17D 0.0369 0.9377 0.4447 0.128 Uiso calc R 1 1 B 1
    H H17E 0.0434 0.8860 0.5171 0.128 Uiso calc R 1 1 B 1
    H H17F 0.1066 0.8605 0.4692 0.128 Uiso calc R 1 1 B 1
    C C18A 0.1533(3) 1.4015(7) 0.3465(4) 0.084(2) Uani d D 1 1 B 1
    C C18 0.8457(4) -0.4404(6) 0.1582(3) 0.0734(19) Uani d D 1 1 A 1
    C C19 0.9206(4) -0.4849(9) 0.1387(5) 0.147(4) Uani d . 1 1 A 1
    H H19A 0.9207 -0.4920 0.0915 0.221 Uiso calc R 1 1 A 1
    H H19B 0.9312 -0.5657 0.1583 0.221 Uiso calc R 1 1 A 1
    H H19C 0.9574 -0.4253 0.1538 0.221 Uiso calc R 1 1 A 1
    C C19A 0.0802(5) 1.4329(13) 0.3492(7) 0.199(7) Uani d . 1 1 B 1
    H H19D 0.0682 1.4432 0.3944 0.299 Uiso calc R 1 1 B 1
    H H19E 0.0504 1.3669 0.3293 0.299 Uiso calc R 1 1 B 1
    H H19F 0.0708 1.5103 0.3257 0.299 Uiso calc R 1 1 B 1
    C C20A 0.1444(8) 1.3807(13) 0.2671(5) 0.229(8) Uani d D 1 1 B 1
    H H20A 0.1315 1.4593 0.2460 0.344 Uiso calc R 1 1 B 1
    H H20B 0.1063 1.3199 0.2571 0.344 Uiso calc R 1 1 B 1
    H H20C 0.1900 1.3507 0.2513 0.344 Uiso calc R 1 1 B 1
    C C20 0.8493(6) -0.4350(10) 0.2355(4) 0.152(4) Uani d . 1 1 A 1
    H H20D 0.8633 -0.5162 0.2530 0.228 Uiso calc R 1 1 A 1
    H H20E 0.8019 -0.4123 0.2504 0.228 Uiso calc R 1 1 A 1
    H H20F 0.8850 -0.3733 0.2505 0.228 Uiso calc R 1 1 A 1
    C C21A 0.2125(5) 1.4869(10) 0.3425(7) 0.190(7) Uani d D 1 1 B 1
    H H21A 0.2266 1.5178 0.3858 0.285 Uiso calc R 1 1 B 1
    H H21B 0.1977 1.5563 0.3145 0.285 Uiso calc R 1 1 B 1
    H H21C 0.2535 1.4445 0.3245 0.285 Uiso calc R 1 1 B 1
    C C21 0.7926(7) -0.5357(8) 0.1300(8) 0.237(9) Uani d D 1 1 A 1
    H H21D 0.7929 -0.5340 0.0827 0.355 Uiso calc R 1 1 A 1
    H H21E 0.7441 -0.5163 0.1434 0.355 Uiso calc R 1 1 A 1
    H H21F 0.8066 -0.6181 0.1457 0.355 Uiso calc R 1 1 A 1
    C C22A 0.1319(4) 0.8681(8) 0.1724(4) 0.092(2) Uani d DU 1 1 B 1
    C C22 0.8636(4) 0.0962(8) 0.3285(4) 0.096(2) Uani d U 1 1 A 1
    C C26A 0.3784(3) 0.6413(5) 0.1954(3) 0.0483(14) Uani d . 1 1 B 1
    C C26 0.6184(3) 0.3277(6) 0.2964(3) 0.0577(16) Uani d . 1 1 A 1
    C C27 0.6386(4) 0.3601(7) 0.3692(3) 0.088(2) Uani d . 1 1 A 1
    H H27A 0.6344 0.2858 0.3958 0.132 Uiso calc R 1 1 A 1
    H H27B 0.6056 0.4237 0.3840 0.132 Uiso calc R 1 1 A 1
    H H27C 0.6881 0.3911 0.3733 0.132 Uiso calc R 1 1 A 1
    C C27A 0.3650(4) 0.5120(6) 0.2267(3) 0.0762(19) Uani d . 1 1 B 1
    H H27D 0.3741 0.5175 0.2736 0.114 Uiso calc R 1 1 B 1
    H H27E 0.3975 0.4510 0.2090 0.114 Uiso calc R 1 1 B 1
    H H27F 0.3149 0.4868 0.2170 0.114 Uiso calc R 1 1 B 1
    C C28 0.5395(3) 0.2814(7) 0.2945(3) 0.078(2) Uani d . 1 1 A 1
    H H28A 0.5363 0.2077 0.3217 0.116 Uiso calc R 1 1 A 1
    H H28B 0.5238 0.2607 0.2499 0.116 Uiso calc R 1 1 A 1
    H H28C 0.5084 0.3464 0.3106 0.116 Uiso calc R 1 1 A 1
    C C28A 0.3630(3) 0.6246(6) 0.1206(3) 0.0613(16) Uani d . 1 1 B 1
    H H28D 0.3124 0.6022 0.1119 0.092 Uiso calc R 1 1 B 1
    H H28E 0.3939 0.5590 0.1048 0.092 Uiso calc R 1 1 B 1
    H H28F 0.3733 0.7022 0.0985 0.092 Uiso calc R 1 1 B 1
    C C29 0.6241(4) 0.4452(7) 0.2559(4) 0.086(2) Uani d . 1 1 A 1
    H H29A 0.5911 0.5078 0.2714 0.128 Uiso calc R 1 1 A 1
    H H29B 0.6114 0.4265 0.2105 0.128 Uiso calc R 1 1 A 1
    H H29C 0.6736 0.4767 0.2600 0.128 Uiso calc R 1 1 A 1
    C C29A 0.4591(3) 0.6769(7) 0.2038(3) 0.0642(18) Uani d . 1 1 B 1
    H H29D 0.4727 0.6863 0.2499 0.096 Uiso calc R 1 1 B 1
    H H29E 0.4672 0.7551 0.1814 0.096 Uiso calc R 1 1 B 1
    H H29F 0.4884 0.6119 0.1854 0.096 Uiso calc R 1 1 B 1
    C C30A 0.3769(3) 1.1011(6) 0.3224(3) 0.0581(16) Uani d . 1 1 B 1
    H H30A 0.3928 1.1608 0.3557 0.087 Uiso calc R 1 1 B 1
    H H30B 0.3569 1.1452 0.2842 0.087 Uiso calc R 1 1 B 1
    H H30C 0.4180 1.0510 0.3104 0.087 Uiso calc R 1 1 B 1
    C C30 0.6223(3) -0.1376(6) 0.1835(3) 0.0584(16) Uani d . 1 1 A 1
    H H30D 0.6065 -0.2029 0.1533 0.088 Uiso calc R 1 1 A 1
    H H30E 0.5809 -0.0868 0.1940 0.088 Uiso calc R 1 1 A 1
    H H30F 0.6436 -0.1749 0.2232 0.088 Uiso calc R 1 1 A 1
    C C31A 0.4783(3) 0.8208(6) 0.4313(2) 0.0544(15) Uani d . 1 1 B 1
    H H31A 0.4705 0.9091 0.4206 0.065 Uiso calc R 1 1 B 1
    H H31B 0.4670 0.8098 0.4771 0.065 Uiso calc R 1 1 B 1
    C C31 0.5272(3) 0.1199(6) 0.0610(2) 0.0492(14) Uani d . 1 1 A 1
    H H31C 0.5287 0.1464 0.0153 0.059 Uiso calc R 1 1 A 1
    H H31D 0.5506 0.0377 0.0641 0.059 Uiso calc R 1 1 A 1
    C C32 0.4471(3) 0.1005(5) 0.0746(2) 0.0444(12) Uani d . 1 1 A 1
    C C32A 0.5587(3) 0.7926(5) 0.4255(2) 0.0467(13) Uani d . 1 1 B 1
    C C33 0.4250(3) -0.0370(6) 0.0623(2) 0.0551(15) Uani d . 1 1 A 1
    C C33A 0.5840(3) 0.6752(6) 0.4638(3) 0.0588(15) Uani d . 1 1 B 1
    C C34A 0.6670(3) 0.6802(6) 0.4688(3) 0.0732(19) Uani d . 1 1 B 1
    H H34A 0.6883 0.6129 0.4436 0.088 Uiso calc R 1 1 B 1
    H H34B 0.6858 0.6750 0.5144 0.088 Uiso calc R 1 1 B 1
    C C34 0.3416(3) -0.0379(6) 0.0536(3) 0.0641(16) Uani d . 1 1 A 1
    H H34C 0.3254 -0.0700 0.0105 0.077 Uiso calc R 1 1 A 1
    H H34D 0.3200 -0.0884 0.0874 0.077 Uiso calc R 1 1 A 1
    C C35A 0.6822(3) 0.8079(7) 0.4393(3) 0.0636(18) Uani d . 1 1 B 1
    H H35A 0.7296 0.8446 0.4543 0.076 Uiso calc R 1 1 B 1
    C C35 0.3222(3) 0.1002(6) 0.0607(3) 0.0534(14) Uani d . 1 1 A 1
    H H35B 0.2734 0.1234 0.0417 0.064 Uiso calc R 1 1 A 1
    C C36 0.3349(3) 0.1308(7) 0.1342(3) 0.0657(17) Uani d . 1 1 A 1
    H H36A 0.3155 0.2133 0.1442 0.079 Uiso calc R 1 1 A 1
    H H36B 0.3119 0.0682 0.1612 0.079 Uiso calc R 1 1 A 1
    C C36A 0.6711(3) 0.7949(9) 0.3634(3) 0.085(2) Uani d . 1 1 B 1
    H H36C 0.6968 0.7220 0.3472 0.102 Uiso calc R 1 1 B 1
    H H36D 0.6869 0.8700 0.3409 0.102 Uiso calc R 1 1 B 1
    C C37A 0.5852(3) 0.7777(8) 0.3559(3) 0.076(2) Uani d . 1 1 B 1
    H H37A 0.5633 0.8412 0.3267 0.091 Uiso calc R 1 1 B 1
    H H37B 0.5727 0.6949 0.3384 0.091 Uiso calc R 1 1 B 1
    C C37 0.4186(3) 0.1280(7) 0.1457(2) 0.0642(18) Uani d . 1 1 A 1
    H H37C 0.4338 0.0619 0.1766 0.077 Uiso calc R 1 1 A 1
    H H37D 0.4370 0.2083 0.1626 0.077 Uiso calc R 1 1 A 1
    C C38 0.3871(3) 0.1672(5) 0.0291(2) 0.0490(13) Uani d . 1 1 A 1
    C C38A 0.6147(3) 0.8865(6) 0.4576(3) 0.0592(15) Uani d . 1 1 B 1
    C C39A 0.6112(4) 1.0181(7) 0.4278(4) 0.100(2) Uani d . 1 1 B 1
    H H39A 0.6155 1.0126 0.3810 0.150 Uiso calc R 1 1 B 1
    H H39B 0.6507 1.0683 0.4469 0.150 Uiso calc R 1 1 B 1
    H H39C 0.5650 1.0565 0.4369 0.150 Uiso calc R 1 1 B 1
    C C39 0.3850(3) 0.3113(5) 0.0368(3) 0.0627(16) Uani d . 1 1 A 1
    H H39D 0.3469 0.3454 0.0075 0.094 Uiso calc R 1 1 A 1
    H H39E 0.4315 0.3462 0.0261 0.094 Uiso calc R 1 1 A 1
    H H39F 0.3752 0.3323 0.0815 0.094 Uiso calc R 1 1 A 1
    C C40 0.3947(3) 0.1367(6) -0.0433(2) 0.0608(16) Uani d . 1 1 A 1
    H H40A 0.3566 0.1786 -0.0693 0.091 Uiso calc R 1 1 A 1
    H H40B 0.3907 0.0472 -0.0497 0.091 Uiso calc R 1 1 A 1
    H H40C 0.4418 0.1649 -0.0565 0.091 Uiso calc R 1 1 A 1
    C C40A 0.6072(4) 0.8998(8) 0.5330(3) 0.089(2) Uani d . 1 1 B 1
    H H40D 0.6095 0.8179 0.5531 0.134 Uiso calc R 1 1 B 1
    H H40E 0.5609 0.9386 0.5412 0.134 Uiso calc R 1 1 B 1
    H H40F 0.6466 0.9512 0.5514 0.134 Uiso calc R 1 1 B 1
    C C25 0.9098(4) 0.1968(12) 0.3206(7) 0.198(5) Uani d U 1 1 A 1
    H H25A 0.9260 0.1973 0.2763 0.297 Uiso calc R 1 1 A 1
    H H25B 0.9516 0.1897 0.3512 0.297 Uiso calc R 1 1 A 1
    H H25C 0.8840 0.2738 0.3287 0.297 Uiso calc R 1 1 A 1
    C C24 0.8491(5) 0.0934(13) 0.4060(5) 0.172(4) Uani d U 1 1 A 1
    H H24A 0.8949 0.0815 0.4309 0.258 Uiso calc R 1 1 A 1
    H H24B 0.8163 0.0252 0.4150 0.258 Uiso calc R 1 1 A 1
    H H24C 0.8273 0.1718 0.4185 0.258 Uiso calc R 1 1 A 1
    C C23A 0.1126(6) 0.9961(11) 0.1625(7) 0.191(5) Uani d U 1 1 B 1
    H H23D 0.1422 1.0317 0.1294 0.287 Uiso calc R 1 1 B 1
    H H23E 0.1211 1.0415 0.2032 0.287 Uiso calc R 1 1 B 1
    H H23F 0.0616 1.0020 0.1483 0.287 Uiso calc R 1 1 B 1
    C C24A 0.0731(5) 0.8508(15) 0.2237(6) 0.195(5) Uani d DU 1 1 B 1
    H H24D 0.0251 0.8606 0.2025 0.292 Uiso calc R 1 1 B 1
    H H24E 0.0802 0.9129 0.2578 0.292 Uiso calc R 1 1 B 1
    H H24F 0.0775 0.7680 0.2427 0.292 Uiso calc R 1 1 B 1
    C C25A 0.1163(5) 0.7756(13) 0.1255(6) 0.229(6) Uani d U 1 1 B 1
    H H25D 0.1512 0.7805 0.0917 0.343 Uiso calc R 1 1 B 1
    H H25E 0.0676 0.7880 0.1062 0.343 Uiso calc R 1 1 B 1
    H H25F 0.1194 0.6941 0.1460 0.343 Uiso calc R 1 1 B 1
    C C23 0.8891(5) -0.0331(10) 0.3281(6) 0.184(5) Uani d U 1 1 A 1
    H H23A 0.8971 -0.0583 0.2836 0.276 Uiso calc R 1 1 A 1
    H H23B 0.8528 -0.0870 0.3460 0.276 Uiso calc R 1 1 A 1
    H H23C 0.9343 -0.0399 0.3543 0.276 Uiso calc R 1 1 A 1
loop_
    _atom_site_aniso_label
    _atom_site_aniso_U_11
    _atom_site_aniso_U_22
    _atom_site_aniso_U_33
    _atom_site_aniso_U_12
    _atom_site_aniso_U_13
    _atom_site_aniso_U_23
    S1 0.0456(8) 0.0595(10) 0.0511(8) 0.0041(8) -0.0035(6) 0.0106(8)
    S1A 0.0441(8) 0.0642(10) 0.0454(7) 0.0038(8) -0.0027(6) 0.0080(8)
    O1 0.061(2) 0.069(3) 0.067(3) 0.017(2) 0.013(2) 0.021(2)
    O1A 0.060(2) 0.067(3) 0.067(3) 0.007(2) 0.0190(19) 0.011(2)
    O2 0.0339(18) 0.063(2) 0.0397(19) 0.0036(17) -0.0045(14) 0.0054(18)
    O2A 0.0355(19) 0.066(3) 0.0376(19) -0.0005(18) -0.0038(14) 0.0018(18)
    O3 0.046(2) 0.079(3) 0.064(2) -0.008(2) 0.0015(17) 0.018(2)
    O3A 0.049(2) 0.089(3) 0.059(2) 0.007(2) 0.0063(17) 0.021(2)
    O4 0.069(3) 0.063(3) 0.076(3) 0.014(2) -0.005(2) 0.006(2)
    O4A 0.080(3) 0.057(3) 0.061(2) 0.013(2) -0.011(2) 0.007(2)
    O5 0.077(3) 0.058(3) 0.080(3) 0.016(2) 0.009(2) 0.015(2)
    O5A 0.089(3) 0.088(3) 0.076(3) 0.001(3) -0.010(2) 0.026(3)
    C1 0.038(3) 0.047(3) 0.050(3) 0.003(3) -0.008(2) 0.004(3)
    C1A 0.044(3) 0.054(4) 0.035(3) -0.002(3) 0.000(2) 0.004(3)
    C2A 0.038(3) 0.063(4) 0.054(3) -0.006(3) -0.005(3) 0.002(3)
    C2 0.038(3) 0.059(4) 0.040(3) 0.001(3) 0.004(2) 0.006(3)
    C3A 0.041(3) 0.062(4) 0.059(3) 0.009(3) 0.011(2) 0.002(3)
    C3 0.043(3) 0.060(4) 0.055(3) 0.000(3) 0.002(2) -0.001(3)
    C4A 0.034(3) 0.071(4) 0.057(3) -0.004(3) 0.005(3) 0.011(3)
    C4 0.055(3) 0.053(4) 0.051(3) 0.012(3) 0.008(3) 0.005(3)
    C5A 0.043(3) 0.070(5) 0.043(3) -0.001(3) 0.003(2) 0.003(3)
    C5 0.050(3) 0.061(4) 0.038(3) -0.003(3) 0.003(2) 0.007(3)
    C6 0.037(3) 0.060(4) 0.034(3) -0.006(3) -0.002(2) 0.002(3)
    C6A 0.042(3) 0.060(4) 0.030(3) 0.001(3) -0.001(2) -0.006(3)
    C7 0.040(3) 0.054(4) 0.039(3) -0.006(3) -0.006(2) -0.005(3)
    C7A 0.036(3) 0.068(4) 0.038(3) 0.004(3) -0.002(2) -0.004(3)
    C8 0.040(3) 0.050(3) 0.043(3) -0.003(3) -0.007(2) -0.004(3)
    C8A 0.035(3) 0.055(4) 0.037(3) 0.001(3) 0.000(2) -0.003(3)
    C9A 0.037(3) 0.057(4) 0.053(3) 0.008(3) -0.006(2) -0.009(3)
    C9 0.043(3) 0.056(4) 0.064(4) 0.007(3) -0.005(3) -0.010(3)
    C10A 0.041(3) 0.058(4) 0.059(3) -0.001(3) -0.010(3) -0.016(3)
    C10 0.050(4) 0.066(4) 0.068(4) 0.004(3) -0.021(3) -0.006(4)
    C11A 0.045(3) 0.053(4) 0.061(3) 0.002(3) -0.013(3) -0.018(3)
    C11 0.048(3) 0.063(4) 0.063(3) 0.005(3) -0.013(3) -0.016(3)
    C12A 0.043(3) 0.038(3) 0.050(3) 0.001(3) -0.005(2) -0.003(3)
    C12 0.040(3) 0.048(3) 0.057(3) -0.003(3) -0.003(2) -0.002(3)
    C13A 0.031(3) 0.059(4) 0.037(3) 0.004(3) -0.004(2) 0.003(3)
    C13 0.037(3) 0.045(3) 0.049(3) -0.002(3) -0.006(2) -0.004(3)
    C14 0.046(3) 0.074(4) 0.058(4) -0.006(3) 0.008(3) 0.007(3)
    C14A 0.041(3) 0.069(4) 0.059(4) -0.001(3) 0.011(3) 0.010(3)
    C15A 0.069(4) 0.106(6) 0.099(5) 0.004(4) 0.042(4) 0.008(5)
    C15 0.069(4) 0.092(5) 0.082(5) -0.016(4) 0.020(3) 0.016(4)
    C16 0.072(4) 0.110(6) 0.049(3) 0.011(4) -0.003(3) 0.022(4)
    C16A 0.068(4) 0.114(6) 0.052(4) -0.018(4) 0.013(3) 0.017(4)
    C17 0.071(4) 0.105(6) 0.074(4) 0.016(4) 0.039(3) 0.026(4)
    C17A 0.070(4) 0.092(6) 0.095(5) -0.022(4) 0.010(4) 0.012(4)
    C18A 0.047(4) 0.077(5) 0.129(6) 0.014(4) 0.019(4) 0.047(5)
    C18 0.088(5) 0.064(5) 0.069(4) 0.013(4) 0.012(4) 0.012(4)
    C19 0.123(7) 0.108(7) 0.220(11) 0.063(6) 0.087(7) 0.078(8)
    C19A 0.110(7) 0.196(13) 0.297(16) 0.058(8) 0.069(8) 0.172(13)
    C20A 0.347(19) 0.207(15) 0.131(10) 0.137(15) -0.022(11) 0.076(10)
    C20 0.244(12) 0.133(9) 0.081(6) 0.052(8) 0.026(7) 0.034(6)
    C21A 0.083(6) 0.110(8) 0.38(2) 0.002(6) 0.066(9) 0.100(10)
    C21 0.289(16) 0.034(5) 0.37(2) -0.009(7) -0.187(15) 0.035(8)
    C22A 0.056(4) 0.099(5) 0.116(5) 0.031(4) -0.046(3) -0.041(4)
    C22 0.056(4) 0.093(5) 0.133(5) 0.012(4) -0.053(4) -0.051(5)
    C26A 0.047(3) 0.046(3) 0.052(3) -0.001(3) 0.001(2) 0.001(3)
    C26 0.051(4) 0.051(4) 0.070(4) 0.003(3) -0.007(3) -0.014(3)
    C27 0.078(4) 0.095(6) 0.090(5) 0.023(4) -0.006(4) -0.046(4)
    C27A 0.088(5) 0.051(4) 0.091(5) 0.003(4) 0.016(4) 0.002(4)
    C28 0.053(4) 0.095(6) 0.085(5) 0.006(4) 0.016(3) -0.027(4)
    C28A 0.069(4) 0.066(4) 0.048(3) 0.002(3) -0.003(3) -0.016(3)
    C29 0.095(5) 0.060(5) 0.102(6) -0.001(4) 0.013(4) -0.013(4)
    C29A 0.048(3) 0.082(5) 0.063(4) 0.002(3) 0.003(3) -0.011(3)
    C30A 0.046(3) 0.075(4) 0.054(3) -0.005(3) 0.011(3) -0.015(3)
    C30 0.054(4) 0.073(4) 0.049(3) -0.016(3) 0.006(3) -0.020(3)
    C31A 0.051(3) 0.073(4) 0.038(3) 0.021(3) -0.005(2) -0.002(3)
    C31 0.044(3) 0.063(4) 0.040(3) 0.004(3) -0.005(2) 0.004(3)
    C32 0.044(3) 0.057(3) 0.031(2) 0.004(3) -0.004(2) 0.007(2)
    C32A 0.041(3) 0.062(3) 0.037(3) 0.006(3) 0.000(2) 0.001(3)
    C33 0.063(4) 0.063(4) 0.039(3) 0.012(3) 0.003(2) 0.016(3)
    C33A 0.058(4) 0.070(4) 0.048(3) 0.014(3) -0.002(3) 0.003(3)
    C34A 0.054(4) 0.092(5) 0.072(4) 0.029(3) -0.010(3) -0.001(4)
    C34 0.055(3) 0.063(4) 0.074(4) -0.006(3) 0.002(3) 0.016(3)
    C35A 0.038(3) 0.091(5) 0.061(4) -0.004(3) -0.006(3) -0.010(4)
    C35 0.043(3) 0.062(4) 0.054(3) -0.001(3) -0.005(2) 0.006(3)
    C36 0.050(3) 0.097(5) 0.051(3) 0.009(3) 0.009(3) -0.003(3)
    C36A 0.055(4) 0.150(7) 0.051(4) -0.002(4) 0.007(3) -0.010(4)
    C37A 0.058(4) 0.130(7) 0.038(3) 0.008(4) 0.004(3) -0.002(3)
    C37 0.059(4) 0.098(5) 0.036(3) -0.006(3) 0.006(2) -0.001(3)
    C38 0.042(3) 0.057(3) 0.047(3) 0.007(3) -0.007(2) 0.007(3)
    C38A 0.054(3) 0.072(4) 0.052(3) 0.001(3) -0.004(3) 0.000(3)
    C39A 0.091(5) 0.086(6) 0.123(6) -0.008(5) -0.003(5) 0.013(5)
    C39 0.057(4) 0.057(4) 0.074(4) 0.009(3) -0.001(3) 0.005(3)
    C40 0.074(4) 0.066(4) 0.041(3) 0.012(3) -0.013(3) 0.004(3)
    C40A 0.094(5) 0.109(6) 0.062(4) 0.008(5) -0.018(3) -0.024(4)
    C25 0.073(5) 0.180(9) 0.330(12) -0.055(6) -0.090(7) 0.082(10)
    C24 0.128(7) 0.255(12) 0.124(6) 0.031(7) -0.066(5) 0.009(7)
    C23A 0.162(8) 0.126(7) 0.267(11) 0.027(7) -0.154(8) 0.014(7)
    C24A 0.068(5) 0.297(13) 0.215(10) 0.005(7) -0.023(5) 0.004(9)
    C25A 0.136(7) 0.253(10) 0.279(11) 0.093(8) -0.158(7) -0.173(10)
    C23 0.149(8) 0.118(6) 0.267(10) 0.052(6) -0.158(7) -0.060(7)
_geom_special_details
;
All e.s.d.'s (except the e.s.d. in the dihedral angle between two l.s. planes)
are estimated using the full covariance matrix. The cell e.s.d.'s are taken
into account individually in the estimation of e.s.d.'s in distances, angles
and torsion angles; correlations between e.s.d.'s in cell parameters are only
used when they are defined by crystal symmetry. An approximate (isotropic)
treatment of cell e.s.d.'s is used for estimating e.s.d.'s involving l.s.
planes.
;
loop_
    _geom_bond_atom_site_label_1
    _geom_bond_atom_site_label_2
    _geom_bond_site_symmetry_2
    _geom_bond_distance
    _geom_bond_publ_flag
    S1 O4 . 1.404(4) ?
    S1 O3 . 1.424(3) ?
    S1 O2 . 1.608(4) ?
    S1 C31 . 1.780(5) ?
    S1A O3A . 1.425(3) ?
    S1A O4A . 1.428(4) ?
    S1A O2A . 1.605(4) ?
    S1A C31A . 1.780(5) ?
    O1 C1 . 1.374(7) ?
    O1 H1A . 0.8200 ?
    O1A C1A . 1.379(7) ?
    O1A H1AA . 0.8200 ?
    O2 C13 . 1.431(5) ?
    O2A C13A . 1.440(5) ?
    O5 C33 . 1.198(6) ?
    O5A C33A . 1.190(7) ?
    C1 C2 . 1.393(7) ?
    C1 C6 . 1.404(7) ?
    C1A C6A . 1.383(7) ?
    C1A C2A . 1.410(7) ?
    C2A C3A . 1.380(8) ?
    C2A C14A . 1.546(8) ?
    C2 C3 . 1.394(8) ?
    C2 C14 . 1.526(7) ?
    C3A C4A . 1.387(8) ?
    C3A H3AB . 0.9300 ?
    C3 C4 . 1.420(8) ?
    C3 H3B . 0.9300 ?
    C4A C5A . 1.392(8) ?
    C4A C18A . 1.516(9) ?
    C4 C5 . 1.368(7) ?
    C4 C18 . 1.522(9) ?
    C5A C6A . 1.382(8) ?
    C5A H5AA . 0.9300 ?
    C5 C6 . 1.390(8) ?
    C5 H5A . 0.9300 ?
    C6 C7 . 1.538(7) ?
    C6A C7A . 1.515(7) ?
    C7 C30 . 1.525(7) ?
    C7 C8 . 1.533(7) ?
    C7 H7A . 0.9800 ?
    C7A C30A . 1.511(7) ?
    C7A C8A . 1.545(7) ?
    C7A H7AA . 0.9800 ?
    C8 C13 . 1.382(7) ?
    C8 C9 . 1.388(6) ?
    C8A C13A . 1.383(7) ?
    C8A C9A . 1.392(6) ?
    C9A C10A . 1.391(7) ?
    C9A H9AA . 0.9300 ?
    C9 C10 . 1.362(8) ?
    C9 H9A . 0.9300 ?
    C10A C11A . 1.354(7) ?
    C10A C22A . 1.533(7) ?
    C10 C11 . 1.403(8) ?
    C10 C22 . 1.543(8) ?
    C11A C12A . 1.407(6) ?
    C11A H11A . 0.9300 ?
    C11 C12 . 1.403(6) ?
    C11 H11B . 0.9300 ?
    C12A C13A . 1.408(7) ?
    C12A C26A . 1.552(7) ?
    C12 C13 . 1.404(7) ?
    C12 C26 . 1.547(8) ?
    C14 C15 . 1.533(9) ?
    C14 C17 . 1.549(9) ?
    C14 C16 . 1.549(7) ?
    C14A C17A . 1.493(9) ?
    C14A C16A . 1.533(8) ?
    C14A C15A . 1.537(9) ?
    C15A H15A . 0.9600 ?
    C15A H15B . 0.9600 ?
    C15A H15C . 0.9600 ?
    C15 H15D . 0.9600 ?
    C15 H15E . 0.9600 ?
    C15 H15F . 0.9600 ?
    C16 H16A . 0.9600 ?
    C16 H16B . 0.9600 ?
    C16 H16C . 0.9600 ?
    C16A H16D . 0.9600 ?
    C16A H16E . 0.9600 ?
    C16A H16F . 0.9600 ?
    C17 H17A . 0.9600 ?
    C17 H17B . 0.9600 ?
    C17 H17C . 0.9600 ?
    C17A H17D . 0.9600 ?
    C17A H17E . 0.9600 ?
    C17A H17F . 0.9600 ?
    C18A C19A . 1.376(9) ?
    C18A C21A . 1.413(10) ?
    C18A C20A . 1.626(11) ?
    C18 C21 . 1.493(10) ?
    C18 C19 . 1.515(9) ?
    C18 C20 . 1.566(10) ?
    C19 H19A . 0.9600 ?
    C19 H19B . 0.9600 ?
    C19 H19C . 0.9600 ?
    C19A H19D . 0.9600 ?
    C19A H19E . 0.9600 ?
    C19A H19F . 0.9600 ?
    C20A H20A . 0.9600 ?
    C20A H20B . 0.9600 ?
    C20A H20C . 0.9600 ?
    C20 H20D . 0.9600 ?
    C20 H20E . 0.9600 ?
    C20 H20F . 0.9600 ?
    C21A H21A . 0.9600 ?
    C21A H21B . 0.9600 ?
    C21A H21C . 0.9600 ?
    C21 H21D . 0.9600 ?
    C21 H21E . 0.9600 ?
    C21 H21F . 0.9600 ?
    C22A C25A . 1.386(11) ?
    C22A C23A . 1.413(13) ?
    C22A C24A . 1.542(11) ?
    C22 C25 . 1.374(12) ?
    C22 C23 . 1.448(12) ?
    C22 C24 . 1.609(13) ?
    C26A C29A . 1.519(7) ?
    C26A C27A . 1.536(9) ?
    C26A C28A . 1.537(7) ?
    C26 C29 . 1.499(9) ?
    C26 C28 . 1.518(8) ?
    C26 C27 . 1.543(8) ?
    C27 H27A . 0.9600 ?
    C27 H27B . 0.9600 ?
    C27 H27C . 0.9600 ?
    C27A H27D . 0.9600 ?
    C27A H27E . 0.9600 ?
    C27A H27F . 0.9600 ?
    C28 H28A . 0.9600 ?
    C28 H28B . 0.9600 ?
    C28 H28C . 0.9600 ?
    C28A H28D . 0.9600 ?
    C28A H28E . 0.9600 ?
    C28A H28F . 0.9600 ?
    C29 H29A . 0.9600 ?
    C29 H29B . 0.9600 ?
    C29 H29C . 0.9600 ?
    C29A H29D . 0.9600 ?
    C29A H29E . 0.9600 ?
    C29A H29F . 0.9600 ?
    C30A H30A . 0.9600 ?
    C30A H30B . 0.9600 ?
    C30A H30C . 0.9600 ?
    C30 H30D . 0.9600 ?
    C30 H30E . 0.9600 ?
    C30 H30F . 0.9600 ?
    C31A C32A . 1.505(7) ?
    C31A H31A . 0.9700 ?
    C31A H31B . 0.9700 ?
    C31 C32 . 1.511(7) ?
    C31 H31C . 0.9700 ?
    C31 H31D . 0.9700 ?
    C32 C33 . 1.529(8) ?
    C32 C38 . 1.562(6) ?
    C32 C37 . 1.586(7) ?
    C32A C37A . 1.524(7) ?
    C32A C33A . 1.525(8) ?
    C32A C38A . 1.544(8) ?
    C33 C34 . 1.519(7) ?
    C33A C34A . 1.510(8) ?
    C34A C35A . 1.511(9) ?
    C34A H34A . 0.9700 ?
    C34A H34B . 0.9700 ?
    C34 C35 . 1.514(8) ?
    C34 H34C . 0.9700 ?
    C34 H34D . 0.9700 ?
    C35A C38A . 1.546(8) ?
    C35A C36A . 1.549(8) ?
    C35A H35A . 0.9800 ?
    C35 C36 . 1.532(7) ?
    C35 C38 . 1.546(7) ?
    C35 H35B . 0.9800 ?
    C36 C37 . 1.530(7) ?
    C36 H36A . 0.9700 ?
    C36 H36B . 0.9700 ?
    C36A C37A . 1.573(7) ?
    C36A H36C . 0.9700 ?
    C36A H36D . 0.9700 ?
    C37A H37A . 0.9700 ?
    C37A H37B . 0.9700 ?
    C37 H37C . 0.9700 ?
    C37 H37D . 0.9700 ?
    C38 C40 . 1.518(7) ?
    C38 C39 . 1.536(8) ?
    C38A C39A . 1.520(10) ?
    C38A C40A . 1.549(8) ?
    C39A H39A . 0.9600 ?
    C39A H39B . 0.9600 ?
    C39A H39C . 0.9600 ?
    C39 H39D . 0.9600 ?
    C39 H39E . 0.9600 ?
    C39 H39F . 0.9600 ?
    C40 H40A . 0.9600 ?
    C40 H40B . 0.9600 ?
    C40 H40C . 0.9600 ?
    C40A H40D . 0.9600 ?
    C40A H40E . 0.9600 ?
    C40A H40F . 0.9600 ?
    C25 H25A . 0.9600 ?
    C25 H25B . 0.9600 ?
    C25 H25C . 0.9600 ?
    C24 H24A . 0.9600 ?
    C24 H24B . 0.9600 ?
    C24 H24C . 0.9600 ?
    C23A H23D . 0.9600 ?
    C23A H23E . 0.9600 ?
    C23A H23F . 0.9600 ?
    C24A H24D . 0.9600 ?
    C24A H24E . 0.9600 ?
    C24A H24F . 0.9600 ?
    C25A H25D . 0.9600 ?
    C25A H25E . 0.9600 ?
    C25A H25F . 0.9600 ?
    C23 H23A . 0.9600 ?
    C23 H23B . 0.9600 ?
    C23 H23C . 0.9600 ?
loop_
    _geom_angle_atom_site_label_1
    _geom_angle_atom_site_label_2
    _geom_angle_atom_site_label_3
    _geom_angle_site_symmetry_1
    _geom_angle_site_symmetry_3
    _geom_angle
    _geom_angle_publ_flag
    O4 S1 O3 . . 118.6(3) ?
    O4 S1 O2 . . 108.7(2) ?
    O3 S1 O2 . . 108.3(2) ?
    O4 S1 C31 . . 109.7(2) ?
    O3 S1 C31 . . 108.8(3) ?
    O2 S1 C31 . . 101.4(2) ?
    O3A S1A O4A . . 118.5(3) ?
    O3A S1A O2A . . 108.8(2) ?
    O4A S1A O2A . . 107.9(2) ?
    O3A S1A C31A . . 109.6(3) ?
    O4A S1A C31A . . 109.9(2) ?
    O2A S1A C31A . . 100.6(2) ?
    C1 O1 H1A . . 109.5 ?
    C1A O1A H1AA . . 109.5 ?
    C13 O2 S1 . . 121.5(3) ?
    C13A O2A S1A . . 118.7(3) ?
    O1 C1 C2 . . 117.2(5) ?
    O1 C1 C6 . . 121.2(5) ?
    C2 C1 C6 . . 121.5(5) ?
    O1A C1A C6A . . 121.0(5) ?
    O1A C1A C2A . . 116.6(5) ?
    C6A C1A C2A . . 122.4(5) ?
    C3A C2A C1A . . 116.1(5) ?
    C3A C2A C14A . . 121.3(5) ?
    C1A C2A C14A . . 122.6(5) ?
    C1 C2 C3 . . 117.4(5) ?
    C1 C2 C14 . . 122.2(5) ?
    C3 C2 C14 . . 120.3(5) ?
    C2A C3A C4A . . 124.7(5) ?
    C2A C3A H3AB . . 117.7 ?
    C4A C3A H3AB . . 117.7 ?
    C2 C3 C4 . . 122.6(5) ?
    C2 C3 H3B . . 118.7 ?
    C4 C3 H3B . . 118.7 ?
    C3A C4A C5A . . 115.6(6) ?
    C3A C4A C18A . . 122.7(6) ?
    C5A C4A C18A . . 121.7(5) ?
    C5 C4 C3 . . 117.0(5) ?
    C5 C4 C18 . . 122.4(5) ?
    C3 C4 C18 . . 120.6(5) ?
    C6A C5A C4A . . 123.7(5) ?
    C6A C5A H5AA . . 118.2 ?
    C4A C5A H5AA . . 118.2 ?
    C4 C5 C6 . . 122.9(5) ?
    C4 C5 H5A . . 118.5 ?
    C6 C5 H5A . . 118.5 ?
    C5 C6 C1 . . 118.4(5) ?
    C5 C6 C7 . . 121.2(5) ?
    C1 C6 C7 . . 120.4(5) ?
    C5A C6A C1A . . 117.4(5) ?
    C5A C6A C7A . . 122.2(5) ?
    C1A C6A C7A . . 120.4(5) ?
    C30 C7 C8 . . 108.2(4) ?
    C30 C7 C6 . . 114.5(5) ?
    C8 C7 C6 . . 113.0(4) ?
    C30 C7 H7A . . 106.9 ?
    C8 C7 H7A . . 106.9 ?
    C6 C7 H7A . . 106.9 ?
    C30A C7A C6A . . 114.0(5) ?
    C30A C7A C8A . . 108.7(4) ?
    C6A C7A C8A . . 112.1(4) ?
    C30A C7A H7AA . . 107.2 ?
    C6A C7A H7AA . . 107.2 ?
    C8A C7A H7AA . . 107.2 ?
    C13 C8 C9 . . 118.1(5) ?
    C13 C8 C7 . . 122.1(4) ?
    C9 C8 C7 . . 119.1(5) ?
    C13A C8A C9A . . 117.4(5) ?
    C13A C8A C7A . . 122.4(4) ?
    C9A C8A C7A . . 120.1(5) ?
    C10A C9A C8A . . 121.7(5) ?
    C10A C9A H9AA . . 119.1 ?
    C8A C9A H9AA . . 119.1 ?
    C10 C9 C8 . . 122.7(5) ?
    C10 C9 H9A . . 118.6 ?
    C8 C9 H9A . . 118.6 ?
    C11A C10A C9A . . 117.5(4) ?
    C11A C10A C22A . . 123.5(5) ?
    C9A C10A C22A . . 118.9(5) ?
    C9 C10 C11 . . 117.3(5) ?
    C9 C10 C22 . . 121.1(6) ?
    C11 C10 C22 . . 121.5(6) ?
    C10A C11A C12A . . 125.5(5) ?
    C10A C11A H11A . . 117.2 ?
    C12A C11A H11A . . 117.2 ?
    C10 C11 C12 . . 123.5(5) ?
    C10 C11 H11B . . 118.2 ?
    C12 C11 H11B . . 118.2 ?
    C11A C12A C13A . . 113.5(5) ?
    C11A C12A C26A . . 119.6(4) ?
    C13A C12A C26A . . 126.9(4) ?
    C11 C12 C13 . . 115.1(5) ?
    C11 C12 C26 . . 119.0(5) ?
    C13 C12 C26 . . 125.9(4) ?
    C8A C13A C12A . . 124.0(4) ?
    C8A C13A O2A . . 115.7(4) ?
    C12A C13A O2A . . 120.0(4) ?
    C8 C13 C12 . . 123.0(4) ?
    C8 C13 O2 . . 117.3(4) ?
    C12 C13 O2 . . 119.5(4) ?
    C2 C14 C15 . . 109.4(5) ?
    C2 C14 C17 . . 112.1(5) ?
    C15 C14 C17 . . 108.6(5) ?
    C2 C14 C16 . . 109.3(4) ?
    C15 C14 C16 . . 111.1(6) ?
    C17 C14 C16 . . 106.3(5) ?
    C17A C14A C16A . . 110.4(6) ?
    C17A C14A C15A . . 107.9(5) ?
    C16A C14A C15A . . 106.6(5) ?
    C17A C14A C2A . . 111.0(5) ?
    C16A C14A C2A . . 109.0(4) ?
    C15A C14A C2A . . 111.8(5) ?
    C14A C15A H15A . . 109.5 ?
    C14A C15A H15B . . 109.5 ?
    H15A C15A H15B . . 109.5 ?
    C14A C15A H15C . . 109.5 ?
    H15A C15A H15C . . 109.5 ?
    H15B C15A H15C . . 109.5 ?
    C14 C15 H15D . . 109.5 ?
    C14 C15 H15E . . 109.5 ?
    H15D C15 H15E . . 109.5 ?
    C14 C15 H15F . . 109.5 ?
    H15D C15 H15F . . 109.5 ?
    H15E C15 H15F . . 109.5 ?
    C14 C16 H16A . . 109.5 ?
    C14 C16 H16B . . 109.5 ?
    H16A C16 H16B . . 109.5 ?
    C14 C16 H16C . . 109.5 ?
    H16A C16 H16C . . 109.5 ?
    H16B C16 H16C . . 109.5 ?
    C14A C16A H16D . . 109.5 ?
    C14A C16A H16E . . 109.5 ?
    H16D C16A H16E . . 109.5 ?
    C14A C16A H16F . . 109.5 ?
    H16D C16A H16F . . 109.5 ?
    H16E C16A H16F . . 109.5 ?
    C14 C17 H17A . . 109.5 ?
    C14 C17 H17B . . 109.5 ?
    H17A C17 H17B . . 109.5 ?
    C14 C17 H17C . . 109.5 ?
    H17A C17 H17C . . 109.5 ?
    H17B C17 H17C . . 109.5 ?
    C14A C17A H17D . . 109.5 ?
    C14A C17A H17E . . 109.5 ?
    H17D C17A H17E . . 109.5 ?
    C14A C17A H17F . . 109.5 ?
    H17D C17A H17F . . 109.5 ?
    H17E C17A H17F . . 109.5 ?
    C19A C18A C21A . . 126.2(9) ?
    C19A C18A C4A . . 115.2(7) ?
    C21A C18A C4A . . 115.0(6) ?
    C19A C18A C20A . . 91.4(8) ?
    C21A C18A C20A . . 93.8(8) ?
    C4A C18A C20A . . 104.7(7) ?
    C21 C18 C19 . . 105.2(8) ?
    C21 C18 C4 . . 107.4(5) ?
    C19 C18 C4 . . 113.7(6) ?
    C21 C18 C20 . . 113.7(9) ?
    C19 C18 C20 . . 106.4(7) ?
    C4 C18 C20 . . 110.5(6) ?
    C18 C19 H19A . . 109.5 ?
    C18 C19 H19B . . 109.5 ?
    H19A C19 H19B . . 109.5 ?
    C18 C19 H19C . . 109.5 ?
    H19A C19 H19C . . 109.5 ?
    H19B C19 H19C . . 109.5 ?
    C18A C19A H19D . . 109.5 ?
    C18A C19A H19E . . 109.5 ?
    H19D C19A H19E . . 109.5 ?
    C18A C19A H19F . . 109.5 ?
    H19D C19A H19F . . 109.5 ?
    H19E C19A H19F . . 109.5 ?
    C18A C20A H20A . . 109.5 ?
    C18A C20A H20B . . 109.5 ?
    H20A C20A H20B . . 109.5 ?
    C18A C20A H20C . . 109.5 ?
    H20A C20A H20C . . 109.5 ?
    H20B C20A H20C . . 109.5 ?
    C18 C20 H20D . . 109.5 ?
    C18 C20 H20E . . 109.5 ?
    H20D C20 H20E . . 109.5 ?
    C18 C20 H20F . . 109.5 ?
    H20D C20 H20F . . 109.5 ?
    H20E C20 H20F . . 109.5 ?
    C18A C21A H21A . . 109.5 ?
    C18A C21A H21B . . 109.5 ?
    H21A C21A H21B . . 109.5 ?
    C18A C21A H21C . . 109.5 ?
    H21A C21A H21C . . 109.5 ?
    H21B C21A H21C . . 109.5 ?
    C18 C21 H21D . . 109.5 ?
    C18 C21 H21E . . 109.5 ?
    H21D C21 H21E . . 109.5 ?
    C18 C21 H21F . . 109.5 ?
    H21D C21 H21F . . 109.5 ?
    H21E C21 H21F . . 109.5 ?
    C25A C22A C23A . . 122.9(9) ?
    C25A C22A C10A . . 112.6(6) ?
    C23A C22A C10A . . 113.6(7) ?
    C25A C22A C24A . . 104.8(10) ?
    C23A C22A C24A . . 92.0(9) ?
    C10A C22A C24A . . 107.0(6) ?
    C25 C22 C23 . . 122.4(8) ?
    C25 C22 C10 . . 111.4(7) ?
    C23 C22 C10 . . 112.6(6) ?
    C25 C22 C24 . . 105.2(9) ?
    C23 C22 C24 . . 93.3(9) ?
    C10 C22 C24 . . 109.3(6) ?
    C29A C26A C27A . . 110.4(5) ?
    C29A C26A C28A . . 105.3(4) ?
    C27A C26A C28A . . 106.3(5) ?
    C29A C26A C12A . . 113.4(5) ?
    C27A C26A C12A . . 110.4(4) ?
    C28A C26A C12A . . 110.7(4) ?
    C29 C26 C28 . . 110.4(5) ?
    C29 C26 C27 . . 108.6(6) ?
    C28 C26 C27 . . 105.9(5) ?
    C29 C26 C12 . . 110.4(5) ?
    C28 C26 C12 . . 111.3(5) ?
    C27 C26 C12 . . 110.2(5) ?
    C26 C27 H27A . . 109.5 ?
    C26 C27 H27B . . 109.5 ?
    H27A C27 H27B . . 109.5 ?
    C26 C27 H27C . . 109.5 ?
    H27A C27 H27C . . 109.5 ?
    H27B C27 H27C . . 109.5 ?
    C26A C27A H27D . . 109.5 ?
    C26A C27A H27E . . 109.5 ?
    H27D C27A H27E . . 109.5 ?
    C26A C27A H27F . . 109.5 ?
    H27D C27A H27F . . 109.5 ?
    H27E C27A H27F . . 109.5 ?
    C26 C28 H28A . . 109.5 ?
    C26 C28 H28B . . 109.5 ?
    H28A C28 H28B . . 109.5 ?
    C26 C28 H28C . . 109.5 ?
    H28A C28 H28C . . 109.5 ?
    H28B C28 H28C . . 109.5 ?
    C26A C28A H28D . . 109.5 ?
    C26A C28A H28E . . 109.5 ?
    H28D C28A H28E . . 109.5 ?
    C26A C28A H28F . . 109.5 ?
    H28D C28A H28F . . 109.5 ?
    H28E C28A H28F . . 109.5 ?
    C26 C29 H29A . . 109.5 ?
    C26 C29 H29B . . 109.5 ?
    H29A C29 H29B . . 109.5 ?
    C26 C29 H29C . . 109.5 ?
    H29A C29 H29C . . 109.5 ?
    H29B C29 H29C . . 109.5 ?
    C26A C29A H29D . . 109.5 ?
    C26A C29A H29E . . 109.5 ?
    H29D C29A H29E . . 109.5 ?
    C26A C29A H29F . . 109.5 ?
    H29D C29A H29F . . 109.5 ?
    H29E C29A H29F . . 109.5 ?
    C7A C30A H30A . . 109.5 ?
    C7A C30A H30B . . 109.5 ?
    H30A C30A H30B . . 109.5 ?
    C7A C30A H30C . . 109.5 ?
    H30A C30A H30C . . 109.5 ?
    H30B C30A H30C . . 109.5 ?
    C7 C30 H30D . . 109.5 ?
    C7 C30 H30E . . 109.5 ?
    H30D C30 H30E . . 109.5 ?
    C7 C30 H30F . . 109.5 ?
    H30D C30 H30F . . 109.5 ?
    H30E C30 H30F . . 109.5 ?
    C32A C31A S1A . . 117.9(4) ?
    C32A C31A H31A . . 107.8 ?
    S1A C31A H31A . . 107.8 ?
    C32A C31A H31B . . 107.8 ?
    S1A C31A H31B . . 107.8 ?
    H31A C31A H31B . . 107.2 ?
    C32 C31 S1 . . 121.7(4) ?
    C32 C31 H31C . . 106.9 ?
    S1 C31 H31C . . 106.9 ?
    C32 C31 H31D . . 106.9 ?
    S1 C31 H31D . . 106.9 ?
    H31C C31 H31D . . 106.7 ?
    C31 C32 C33 . . 110.4(4) ?
    C31 C32 C38 . . 118.9(4) ?
    C33 C32 C38 . . 99.5(4) ?
    C31 C32 C37 . . 120.3(4) ?
    C33 C32 C37 . . 103.2(4) ?
    C38 C32 C37 . . 101.6(4) ?
    C31A C32A C37A . . 116.7(4) ?
    C31A C32A C33A . . 113.1(5) ?
    C37A C32A C33A . . 106.5(5) ?
    C31A C32A C38A . . 117.5(4) ?
    C37A C32A C38A . . 102.9(4) ?
    C33A C32A C38A . . 97.8(4) ?
    O5 C33 C34 . . 127.8(6) ?
    O5 C33 C32 . . 126.0(5) ?
    C34 C33 C32 . . 106.1(5) ?
    O5A C33A C34A . . 126.0(6) ?
    O5A C33A C32A . . 127.5(5) ?
    C34A C33A C32A . . 106.3(5) ?
    C33A C34A C35A . . 102.0(5) ?
    C33A C34A H34A . . 111.4 ?
    C35A C34A H34A . . 111.4 ?
    C33A C34A H34B . . 111.4 ?
    C35A C34A H34B . . 111.4 ?
    H34A C34A H34B . . 109.2 ?
    C35 C34 C33 . . 102.7(5) ?
    C35 C34 H34C . . 111.2 ?
    C33 C34 H34C . . 111.2 ?
    C35 C34 H34D . . 111.2 ?
    C33 C34 H34D . . 111.2 ?
    H34C C34 H34D . . 109.1 ?
    C34A C35A C38A . . 103.0(5) ?
    C34A C35A C36A . . 107.3(6) ?
    C38A C35A C36A . . 102.8(5) ?
    C34A C35A H35A . . 114.2 ?
    C38A C35A H35A . . 114.2 ?
    C36A C35A H35A . . 114.2 ?
    C34 C35 C36 . . 105.8(5) ?
    C34 C35 C38 . . 102.6(5) ?
    C36 C35 C38 . . 103.0(4) ?
    C34 C35 H35B . . 114.7 ?
    C36 C35 H35B . . 114.7 ?
    C38 C35 H35B . . 114.7 ?
    C37 C36 C35 . . 104.2(4) ?
    C37 C36 H36A . . 110.9 ?
    C35 C36 H36A . . 110.9 ?
    C37 C36 H36B . . 110.9 ?
    C35 C36 H36B . . 110.9 ?
    H36A C36 H36B . . 108.9 ?
    C35A C36A C37A . . 100.6(4) ?
    C35A C36A H36C . . 111.7 ?
    C37A C36A H36C . . 111.7 ?
    C35A C36A H36D . . 111.7 ?
    C37A C36A H36D . . 111.7 ?
    H36C C36A H36D . . 109.4 ?
    C32A C37A C36A . . 105.0(4) ?
    C32A C37A H37A . . 110.7 ?
    C36A C37A H37A . . 110.7 ?
    C32A C37A H37B . . 110.7 ?
    C36A C37A H37B . . 110.7 ?
    H37A C37A H37B . . 108.8 ?
    C36 C37 C32 . . 103.6(4) ?
    C36 C37 H37C . . 111.0 ?
    C32 C37 H37C . . 111.0 ?
    C36 C37 H37D . . 111.0 ?
    C32 C37 H37D . . 111.0 ?
    H37C C37 H37D . . 109.0 ?
    C40 C38 C39 . . 108.3(5) ?
    C40 C38 C35 . . 114.4(5) ?
    C39 C38 C35 . . 113.1(5) ?
    C40 C38 C32 . . 112.2(4) ?
    C39 C38 C32 . . 114.3(5) ?
    C35 C38 C32 . . 94.2(4) ?
    C39A C38A C32A . . 114.3(5) ?
    C39A C38A C35A . . 114.7(5) ?
    C32A C38A C35A . . 93.8(4) ?
    C39A C38A C40A . . 107.7(6) ?
    C32A C38A C40A . . 112.6(5) ?
    C35A C38A C40A . . 113.4(5) ?
    C38A C39A H39A . . 109.5 ?
    C38A C39A H39B . . 109.5 ?
    H39A C39A H39B . . 109.5 ?
    C38A C39A H39C . . 109.5 ?
    H39A C39A H39C . . 109.5 ?
    H39B C39A H39C . . 109.5 ?
    C38 C39 H39D . . 109.5 ?
    C38 C39 H39E . . 109.5 ?
    H39D C39 H39E . . 109.5 ?
    C38 C39 H39F . . 109.5 ?
    H39D C39 H39F . . 109.5 ?
    H39E C39 H39F . . 109.5 ?
    C38 C40 H40A . . 109.5 ?
    C38 C40 H40B . . 109.5 ?
    H40A C40 H40B . . 109.5 ?
    C38 C40 H40C . . 109.5 ?
    H40A C40 H40C . . 109.5 ?
    H40B C40 H40C . . 109.5 ?
    C38A C40A H40D . . 109.5 ?
    C38A C40A H40E . . 109.5 ?
    H40D C40A H40E . . 109.5 ?
    C38A C40A H40F . . 109.5 ?
    H40D C40A H40F . . 109.5 ?
    H40E C40A H40F . . 109.5 ?
    C22 C25 H25A . . 109.5 ?
    C22 C25 H25B . . 109.5 ?
    H25A C25 H25B . . 109.5 ?
    C22 C25 H25C . . 109.5 ?
    H25A C25 H25C . . 109.5 ?
    H25B C25 H25C . . 109.5 ?
    C22 C24 H24A . . 109.5 ?
    C22 C24 H24B . . 109.5 ?
    H24A C24 H24B . . 109.5 ?
    C22 C24 H24C . . 109.5 ?
    H24A C24 H24C . . 109.5 ?
    H24B C24 H24C . . 109.5 ?
    C22A C23A H23D . . 109.5 ?
    C22A C23A H23E . . 109.5 ?
    H23D C23A H23E . . 109.5 ?
    C22A C23A H23F . . 109.5 ?
    H23D C23A H23F . . 109.5 ?
    H23E C23A H23F . . 109.5 ?
    C22A C24A H24D . . 109.5 ?
    C22A C24A H24E . . 109.5 ?
    H24D C24A H24E . . 109.5 ?
    C22A C24A H24F . . 109.5 ?
    H24D C24A H24F . . 109.5 ?
    H24E C24A H24F . . 109.5 ?
    C22A C25A H25D . . 109.5 ?
    C22A C25A H25E . . 109.5 ?
    H25D C25A H25E . . 109.5 ?
    C22A C25A H25F . . 109.5 ?
    H25D C25A H25F . . 109.5 ?
    H25E C25A H25F . . 109.5 ?
    C22 C23 H23A . . 109.5 ?
    C22 C23 H23B . . 109.5 ?
    H23A C23 H23B . . 109.5 ?
    C22 C23 H23C . . 109.5 ?
    H23A C23 H23C . . 109.5 ?
    H23B C23 H23C . . 109.5 ?
loop_
    _geom_torsion_atom_site_label_1
    _geom_torsion_atom_site_label_2
    _geom_torsion_atom_site_label_3
    _geom_torsion_atom_site_label_4
    _geom_torsion_site_symmetry_1
    _geom_torsion_site_symmetry_2
    _geom_torsion_site_symmetry_3
    _geom_torsion_site_symmetry_4
    _geom_torsion
    _geom_torsion_publ_flag
    O4 S1 O2 C13 . . . . -108.5(4) ?
    O3 S1 O2 C13 . . . . 21.5(4) ?
    C31 S1 O2 C13 . . . . 135.9(4) ?
    O3A S1A O2A C13A . . . . -29.8(4) ?
    O4A S1A O2A C13A . . . . 99.9(4) ?
    C31A S1A O2A C13A . . . . -144.9(4) ?
    O1A C1A C2A C3A . . . . -178.7(4) ?
    C6A C1A C2A C3A . . . . 4.3(7) ?
    O1A C1A C2A C14A . . . . 0.4(7) ?
    C6A C1A C2A C14A . . . . -176.6(5) ?
    O1 C1 C2 C3 . . . . 179.1(4) ?
    C6 C1 C2 C3 . . . . -1.0(7) ?
    O1 C1 C2 C14 . . . . -2.2(7) ?
    C6 C1 C2 C14 . . . . 177.7(5) ?
    C1A C2A C3A C4A . . . . -2.1(8) ?
    C14A C2A C3A C4A . . . . 178.8(5) ?
    C1 C2 C3 C4 . . . . -1.5(8) ?
    C14 C2 C3 C4 . . . . 179.8(5) ?
    C2A C3A C4A C5A . . . . -0.5(8) ?
    C2A C3A C4A C18A . . . . 179.3(6) ?
    C2 C3 C4 C5 . . . . 3.7(8) ?
    C2 C3 C4 C18 . . . . -179.5(5) ?
    C3A C4A C5A C6A . . . . 1.3(8) ?
    C18A C4A C5A C6A . . . . -178.6(5) ?
    C3 C4 C5 C6 . . . . -3.6(8) ?
    C18 C4 C5 C6 . . . . 179.6(5) ?
    C4 C5 C6 C1 . . . . 1.3(8) ?
    C4 C5 C6 C7 . . . . -179.8(5) ?
    O1 C1 C6 C5 . . . . -179.0(4) ?
    C2 C1 C6 C5 . . . . 1.1(7) ?
    O1 C1 C6 C7 . . . . 2.1(7) ?
    C2 C1 C6 C7 . . . . -177.8(4) ?
    C4A C5A C6A C1A . . . . 0.8(8) ?
    C4A C5A C6A C7A . . . . -179.5(5) ?
    O1A C1A C6A C5A . . . . 179.5(4) ?
    C2A C1A C6A C5A . . . . -3.6(7) ?
    O1A C1A C6A C7A . . . . -0.3(7) ?
    C2A C1A C6A C7A . . . . 176.6(4) ?
    C5 C6 C7 C30 . . . . -25.0(6) ?
    C1 C6 C7 C30 . . . . 153.9(5) ?
    C5 C6 C7 C8 . . . . 99.5(6) ?
    C1 C6 C7 C8 . . . . -81.6(6) ?
    C5A C6A C7A C30A . . . . 25.3(6) ?
    C1A C6A C7A C30A . . . . -154.9(5) ?
    C5A C6A C7A C8A . . . . -98.7(6) ?
    C1A C6A C7A C8A . . . . 81.1(6) ?
    C30 C7 C8 C13 . . . . -69.5(7) ?
    C6 C7 C8 C13 . . . . 162.6(5) ?
    C30 C7 C8 C9 . . . . 101.0(6) ?
    C6 C7 C8 C9 . . . . -26.9(7) ?
    C30A C7A C8A C13A . . . . 70.8(7) ?
    C6A C7A C8A C13A . . . . -162.2(5) ?
    C30A C7A C8A C9A . . . . -106.3(6) ?
    C6A C7A C8A C9A . . . . 20.7(7) ?
    C13A C8A C9A C10A . . . . -2.2(8) ?
    C7A C8A C9A C10A . . . . 175.1(5) ?
    C13 C8 C9 C10 . . . . 0.1(9) ?
    C7 C8 C9 C10 . . . . -170.8(5) ?
    C8A C9A C10A C11A . . . . -1.1(9) ?
    C8A C9A C10A C22A . . . . -179.3(6) ?
    C8 C9 C10 C11 . . . . 3.3(9) ?
    C8 C9 C10 C22 . . . . 179.7(7) ?
    C9A C10A C11A C12A . . . . 0.2(9) ?
    C22A C10A C11A C12A . . . . 178.4(6) ?
    C9 C10 C11 C12 . . . . -2.4(10) ?
    C22 C10 C11 C12 . . . . -178.8(7) ?
    C10A C11A C12A C13A . . . . 3.6(8) ?
    C10A C11A C12A C26A . . . . -175.9(6) ?
    C10 C11 C12 C13 . . . . -1.7(9) ?
    C10 C11 C12 C26 . . . . 178.3(6) ?
    C9A C8A C13A C12A . . . . 6.6(8) ?
    C7A C8A C13A C12A . . . . -170.6(5) ?
    C9A C8A C13A O2A . . . . -179.2(5) ?
    C7A C8A C13A O2A . . . . 3.6(7) ?
    C11A C12A C13A C8A . . . . -7.1(8) ?
    C26A C12A C13A C8A . . . . 172.3(5) ?
    C11A C12A C13A O2A . . . . 178.9(5) ?
    C26A C12A C13A O2A . . . . -1.6(8) ?
    S1A O2A C13A C8A . . . . 87.8(5) ?
    S1A O2A C13A C12A . . . . -97.8(5) ?
    C9 C8 C13 C12 . . . . -4.6(8) ?
    C7 C8 C13 C12 . . . . 165.9(5) ?
    C9 C8 C13 O2 . . . . -179.7(5) ?
    C7 C8 C13 O2 . . . . -9.1(8) ?
    C11 C12 C13 C8 . . . . 5.3(8) ?
    C26 C12 C13 C8 . . . . -174.7(5) ?
    C11 C12 C13 O2 . . . . -179.8(5) ?
    C26 C12 C13 O2 . . . . 0.2(8) ?
    S1 O2 C13 C8 . . . . -81.8(6) ?
    S1 O2 C13 C12 . . . . 103.0(5) ?
    C1 C2 C14 C15 . . . . 62.8(7) ?
    C3 C2 C14 C15 . . . . -118.5(6) ?
    C1 C2 C14 C17 . . . . -176.6(5) ?
    C3 C2 C14 C17 . . . . 2.0(7) ?
    C1 C2 C14 C16 . . . . -59.0(7) ?
    C3 C2 C14 C16 . . . . 119.6(6) ?
    C3A C2A C14A C17A . . . . 118.2(6) ?
    C1A C2A C14A C17A . . . . -60.9(7) ?
    C3A C2A C14A C16A . . . . -120.0(6) ?
    C1A C2A C14A C16A . . . . 61.0(7) ?
    C3A C2A C14A C15A . . . . -2.4(8) ?
    C1A C2A C14A C15A . . . . 178.6(5) ?
    C3A C4A C18A C19A . . . . -27.6(11) ?
    C5A C4A C18A C19A . . . . 152.3(9) ?
    C3A C4A C18A C21A . . . . 132.3(9) ?
    C5A C4A C18A C21A . . . . -47.8(11) ?
    C3A C4A C18A C20A . . . . -126.3(8) ?
    C5A C4A C18A C20A . . . . 53.6(9) ?
    C5 C4 C18 C21 . . . . 77.5(10) ?
    C3 C4 C18 C21 . . . . -99.1(9) ?
    C5 C4 C18 C19 . . . . -166.5(7) ?
    C3 C4 C18 C19 . . . . 16.8(9) ?
    C5 C4 C18 C20 . . . . -47.0(9) ?
    C3 C4 C18 C20 . . . . 136.4(7) ?
    C11A C10A C22A C25A . . . . 6.6(13) ?
    C9A C10A C22A C25A . . . . -175.3(10) ?
    C11A C10A C22A C23A . . . . -138.8(10) ?
    C9A C10A C22A C23A . . . . 39.3(12) ?
    C11A C10A C22A C24A . . . . 121.3(9) ?
    C9A C10A C22A C24A . . . . -60.6(10) ?
    C9 C10 C22 C25 . . . . 115.3(10) ?
    C11 C10 C22 C25 . . . . -68.4(11) ?
    C9 C10 C22 C23 . . . . -26.7(12) ?
    C11 C10 C22 C23 . . . . 149.6(9) ?
    C9 C10 C22 C24 . . . . -128.9(8) ?
    C11 C10 C22 C24 . . . . 47.4(10) ?
    C11A C12A C26A C29A . . . . 147.1(5) ?
    C13A C12A C26A C29A . . . . -32.4(7) ?
    C11A C12A C26A C27A . . . . -88.4(6) ?
    C13A C12A C26A C27A . . . . 92.2(6) ?
    C11A C12A C26A C28A . . . . 29.0(7) ?
    C13A C12A C26A C28A . . . . -150.4(5) ?
    C11 C12 C26 C29 . . . . 99.1(6) ?
    C13 C12 C26 C29 . . . . -80.9(7) ?
    C11 C12 C26 C28 . . . . -138.1(6) ?
    C13 C12 C26 C28 . . . . 42.0(8) ?
    C11 C12 C26 C27 . . . . -20.9(8) ?
    C13 C12 C26 C27 . . . . 159.1(6) ?
    O3A S1A C31A C32A . . . . 158.8(4) ?
    O4A S1A C31A C32A . . . . 26.9(5) ?
    O2A S1A C31A C32A . . . . -86.7(4) ?
    O4 S1 C31 C32 . . . . -47.6(5) ?
    O3 S1 C31 C32 . . . . -178.8(4) ?
    O2 S1 C31 C32 . . . . 67.2(4) ?
    S1 C31 C32 C33 . . . . -144.4(4) ?
    S1 C31 C32 C38 . . . . 101.6(5) ?
    S1 C31 C32 C37 . . . . -24.5(7) ?
    S1A C31A C32A C37A . . . . 45.6(7) ?
    S1A C31A C32A C33A . . . . -78.5(5) ?
    S1A C31A C32A C38A . . . . 168.6(4) ?
    C31 C32 C33 O5 . . . . 18.7(7) ?
    C38 C32 C33 O5 . . . . 144.4(5) ?
    C37 C32 C33 O5 . . . . -111.1(6) ?
    C31 C32 C33 C34 . . . . -160.8(4) ?
    C38 C32 C33 C34 . . . . -35.0(5) ?
    C37 C32 C33 C34 . . . . 69.4(5) ?
    C31A C32A C33A O5A . . . . 10.3(8) ?
    C37A C32A C33A O5A . . . . -119.2(7) ?
    C38A C32A C33A O5A . . . . 134.7(6) ?
    C31A C32A C33A C34A . . . . -164.8(4) ?
    C37A C32A C33A C34A . . . . 65.7(6) ?
    C38A C32A C33A C34A . . . . -40.3(5) ?
    O5A C33A C34A C35A . . . . -169.2(6) ?
    C32A C33A C34A C35A . . . . 5.9(6) ?
    O5 C33 C34 C35 . . . . -178.7(5) ?
    C32 C33 C34 C35 . . . . 0.8(5) ?
    C33A C34A C35A C38A . . . . 31.1(5) ?
    C33A C34A C35A C36A . . . . -77.0(5) ?
    C33 C34 C35 C36 . . . . -73.0(5) ?
    C33 C34 C35 C38 . . . . 34.6(5) ?
    C34 C35 C36 C37 . . . . 70.8(6) ?
    C38 C35 C36 C37 . . . . -36.5(6) ?
    C34A C35A C36A C37A . . . . 69.9(7) ?
    C38A C35A C36A C37A . . . . -38.2(7) ?
    C31A C32A C37A C36A . . . . 161.6(6) ?
    C33A C32A C37A C36A . . . . -71.1(7) ?
    C38A C32A C37A C36A . . . . 31.3(7) ?
    C35A C36A C37A C32A . . . . 4.1(8) ?
    C35 C36 C37 C32 . . . . 2.2(7) ?
    C31 C32 C37 C36 . . . . 165.8(5) ?
    C33 C32 C37 C36 . . . . -70.8(6) ?
    C38 C32 C37 C36 . . . . 32.1(6) ?
    C34 C35 C38 C40 . . . . 61.7(5) ?
    C36 C35 C38 C40 . . . . 171.4(5) ?
    C34 C35 C38 C39 . . . . -173.7(5) ?
    C36 C35 C38 C39 . . . . -63.9(6) ?
    C34 C35 C38 C32 . . . . -55.0(5) ?
    C36 C35 C38 C32 . . . . 54.7(5) ?
    C31 C32 C38 C40 . . . . 54.8(7) ?
    C33 C32 C38 C40 . . . . -64.9(5) ?
    C37 C32 C38 C40 . . . . -170.6(5) ?
    C31 C32 C38 C39 . . . . -69.0(6) ?
    C33 C32 C38 C39 . . . . 171.3(5) ?
    C37 C32 C38 C39 . . . . 65.6(6) ?
    C31 C32 C38 C35 . . . . 173.3(5) ?
    C33 C32 C38 C35 . . . . 53.6(4) ?
    C37 C32 C38 C35 . . . . -52.1(5) ?
    C31A C32A C38A C39A . . . . -63.3(7) ?
    C37A C32A C38A C39A . . . . 66.4(6) ?
    C33A C32A C38A C39A . . . . 175.5(5) ?
    C31A C32A C38A C35A . . . . 177.4(5) ?
    C37A C32A C38A C35A . . . . -52.9(5) ?
    C33A C32A C38A C35A . . . . 56.2(5) ?
    C31A C32A C38A C40A . . . . 60.0(7) ?
    C37A C32A C38A C40A . . . . -170.2(5) ?
    C33A C32A C38A C40A . . . . -61.2(6) ?
    C34A C35A C38A C39A . . . . -174.1(5) ?
    C36A C35A C38A C39A . . . . -62.7(7) ?
    C34A C35A C38A C32A . . . . -55.1(5) ?
    C36A C35A C38A C32A . . . . 56.3(6) ?
    C34A C35A C38A C40A . . . . 61.6(6) ?
    C36A C35A C38A C40A . . . . 173.0(6) ?
loop_
    _geom_hbond_atom_site_label_D
    _geom_hbond_atom_site_label_H
    _geom_hbond_atom_site_label_A
    _geom_hbond_site_symmetry_A
    _geom_hbond_distance_DH
    _geom_hbond_distance_HA
    _geom_hbond_distance_DA
    _geom_hbond_angle_DHA
    O1 H1A O3 . 0.82 2.23 2.974(6) 151.8
    O1A H1AA O3A . 0.82 2.20 2.957(6) 153.0
data_global
_journal_date_recd_electronic     2011-11-24
_journal_date_accepted     2011-12-07
_journal_name_full     'Acta Crystallographica, Section E'
_journal_year     2012
_journal_volume     68
_journal_issue      1
_journal_page_first     o93
_journal_page_last     o93
_journal_paper_category     QO
_journal_paper_doi     10.1107/S1600536811052664
_journal_coeditor_code     KP2372
_publ_contact_author_name     'Cheng Wang'
_publ_contact_author_address
;
The Second Affiliated Hospital of Lanzhou University
Lanzhou 730000
People's Republic of China
;
_publ_contact_author_email     wujc@lzu.edu.cn
_publ_contact_author_fax     '8869318912582'
_publ_contact_author_phone     '8869318152583'
_publ_section_title
;\
2,4-Di-<i>tert</i>-butyl-6-[(<i>R</i>/<i>S</i>)-1-(3,5-di-<i>tert</i>-butyl-2-\
hydroxyphenyl)ethyl]phenyl
[(1<i>R</i>,4<i>S</i>)-7,7-dimethyl-2-oxobicyclo[2.2.1]heptan-1-yl]\
methanesulfonate
;
loop_
    _publ_author_name
    _publ_author_footnote
    _publ_author_address
    'Wang, Cheng' .
;
Department of Thoracic Surgery
The Second Hospital of Lanzhou University
Lanzhou 730000
People's Republic of China
;
    'Wu, Jincai' .
;
Department of Chemistry
Lanzhou University
Lanzhou 730000
People's Republic of China
;
