# Supplementary material for: 2,4-Di-tert-butyl-6-[(R/S)-1-(3,5-di-tert-butyl-2-hy­droxy­phen­yl)eth­yl]phenyl [(1R,4S)-7,7-dimethyl-2-oxobicyclo­[2.2.1]heptan-1-yl]methane­sulfonate
Source: Acta Crystallogr Sect E Struct Rep Online. 2011 Dec 10;68(Pt 1):o93. doi: 10.1107/S1600536811052664 (PMC3254444; doi:10.1107/S1600536811052664)
Supplement: Supplementary file 2 [file e-68-00o93-Isup2.hkl]

# 
# h,k,l, Fc-squared, Fo-squared, sigma(Fo-squared) and status flag 
# 
data_I
_shelx_title ' wqy7m in P2(1)' 
_shelx_refln_list_code          4 
_shelx_F_calc_maximum      308.64 
_exptl_crystal_F_000      1424.00 
_reflns_d_resolution_high  0.8074 
 
loop_ 
 _symmetry_equiv_pos_as_xyz 
 'x, y, z' 
 '-x, y+1/2, -z' 
 
_cell_length_a    18.2082 
_cell_length_b    10.6028 
_cell_length_c    20.2872 
_cell_angle_alpha  90.000 
_cell_angle_beta   93.003 
_cell_angle_gamma  90.000 
 
_shelx_F_squared_multiplier     1.000 
 
loop_ 
 _refln_index_h 
 _refln_index_k 
 _refln_index_l 
 _refln_F_squared_calc 
 _refln_F_squared_meas 
 _refln_F_squared_sigma 
 _refln_observed_status 
   1 -13   0       10.62        0.88     23.84 o 
   2 -13   0       25.97       47.14     19.25 o 
   3 -13   0       34.61       44.91     27.04 o 
   0 -12   0       12.67       24.40     21.44 o 
   1 -12   0       37.23       26.07     14.78 o 
   2 -12   0       20.46       24.65     17.38 o 
   3 -12   0       41.13       37.35     17.37 o 
   4 -12   0       79.61       89.79     25.34 o 
   5 -12   0        7.37       -0.05     14.67 o 
   6 -12   0        5.71       23.77     16.67 o 
   7 -12   0       13.39      -15.48     15.48 o 
   8 -12   0        0.42      -11.07     15.17 o 
   9 -12   0        4.72       -8.43     18.80 o 
   1 -11   0      170.52      213.16     38.57 o 
   2 -11   0      257.58      301.70     23.37 o 
   3 -11   0       21.59       32.26     19.44 o 
   4 -11   0       12.67       12.16     14.55 o 
   5 -11   0        3.05       10.86     21.30 o 
   6 -11   0        0.35       -4.72     12.91 o 
   7 -11   0        0.05       -3.03     13.99 o 
   8 -11   0        9.68        2.14     16.00 o 
   9 -11   0       51.55      126.27     22.01 o 
  10 -11   0       19.67       23.65     18.61 o 
  11 -11   0       30.17       15.64     14.21 o 
  12 -11   0        7.96       -2.27     13.39 o 
   0 -10   0      704.45      804.01     45.99 o 
   1 -10   0      131.81      142.74     18.73 o 
   2 -10   0       29.86       30.55     13.39 o 
   3 -10   0      129.51      169.52     19.83 o 
   4 -10   0       65.66       64.88     15.42 o 
   5 -10   0       66.15       68.69     16.07 o 
   6 -10   0       32.59       34.55     15.49 o 
   7 -10   0       44.59       39.28     12.88 o 
   8 -10   0       11.90        9.33     11.55 o 
   9 -10   0       30.14       15.49     11.75 o 
  10 -10   0       33.04       32.32     20.28 o 
  11 -10   0      172.73      226.13     25.46 o 
  12 -10   0       12.05       -7.66     16.25 o 
  13 -10   0       12.47        3.51     16.74 o 
  14 -10   0       30.61       24.53     20.58 o 
   1  -9   0      552.21      603.21     26.27 o 
   2  -9   0      695.22      694.49     27.40 o 
   3  -9   0      436.53      525.20     19.62 o 
   4  -9   0      275.58      303.69     14.59 o 
   5  -9   0       10.84       26.49     15.73 o 
   6  -9   0      179.16      174.09     15.24 o 
   7  -9   0       71.72       74.62     15.17 o 
   8  -9   0       38.02       56.15     15.65 o 
   9  -9   0       50.15       19.19     16.10 o 
  10  -9   0       28.28        1.47     13.59 o 
  11  -9   0       40.18       32.51     26.50 o 
  12  -9   0       32.78       11.29     14.93 o 
  13  -9   0       33.63       25.76     16.88 o 
  14  -9   0      101.52      140.37     24.31 o 
  15  -9   0       29.25       61.61     26.44 o 
  16  -9   0       16.40       29.04     21.79 o 
   0  -8   0      406.64      453.93     19.68 o 
   1  -8   0      442.36      346.78     12.45 o 
   2  -8   0      112.28      114.09     11.40 o 
   3  -8   0        4.92       -5.23      6.78 o 
   4  -8   0      181.55      219.13     11.95 o 
   5  -8   0        7.24        6.61      8.60 o 
   6  -8   0       14.47       11.12      8.80 o 
   7  -8   0      238.35      238.71     18.54 o 
   8  -8   0       62.50       69.53     15.30 o 
   9  -8   0       82.10       88.00     24.14 o 
  10  -8   0      136.32      122.52     18.99 o 
  11  -8   0       25.84       33.18     15.77 o 
  12  -8   0       81.48       96.46     18.34 o 
  13  -8   0      186.43      208.71     33.84 o 
  14  -8   0        6.70       -7.91     14.95 o 
  15  -8   0       54.88       64.16     42.41 o 
  16  -8   0        0.08      -16.68     16.68 o 
  17  -8   0       26.47       24.98     21.22 o 
   1  -7   0       34.78       37.47      7.34 o 
   2  -7   0      286.34      322.27     17.55 o 
   3  -7   0      440.41      399.26     14.77 o 
   4  -7   0       62.32       72.34      9.96 o 
   5  -7   0       55.18       59.01      9.63 o 
   6  -7   0       40.50       44.06     10.39 o 
   7  -7   0      209.84      175.65     13.16 o 
   8  -7   0       17.14       12.40     11.63 o 
   9  -7   0     1008.93     1042.36     57.05 o 
  10  -7   0      409.19      419.43     34.84 o 
  11  -7   0       20.93       14.41     12.45 o 
  12  -7   0       43.37       36.23     34.46 o 
  13  -7   0      102.10      132.56     20.27 o 
  14  -7   0      309.15      350.13     33.54 o 
  15  -7   0       32.06       25.57     17.16 o 
  16  -7   0        1.83       -7.23     14.89 o 
  17  -7   0        3.75       -7.75     15.20 o 
  18  -7   0       15.66        5.68     18.07 o 
   0  -6   0      830.92      776.15     20.78 o 
   1  -6   0      548.09      622.34     15.87 o 
   2  -6   0     1149.64     1169.78     21.34 o 
   3  -6   0      479.46      541.82     18.48 o 
   4  -6   0      162.67      170.69     10.51 o 
   5  -6   0       49.19       65.60      9.05 o 
   6  -6   0      254.94      265.47     13.23 o 
   7  -6   0      693.72      644.26     18.62 o 
   8  -6   0      184.87      215.55     13.31 o 
   9  -6   0      134.04      136.06     15.94 o 
  10  -6   0      117.35      106.49     15.92 o 
  11  -6   0      475.64      497.90     26.20 o 
  12  -6   0      233.98      259.41     31.46 o 
  13  -6   0        1.00       -0.61     11.98 o 
  14  -6   0       81.47       70.04     18.05 o 
  15  -6   0       11.83        7.60     15.09 o 
  16  -6   0       46.12       44.65     16.74 o 
  17  -6   0       33.22       40.76     18.17 o 
  18  -6   0       51.97       20.24     18.10 o 
  19  -6   0        5.83       12.36     18.72 o 
   1  -5   0     1119.68     1073.89     19.89 o 
   2  -5   0     6326.95     6333.24    332.55 o 
   3  -5   0       33.03       21.48      6.92 o 
   4  -5   0      852.77     1085.60     20.15 o 
   5  -5   0     1067.23      892.18     19.34 o 
   6  -5   0      987.61     1056.29     31.92 o 
   7  -5   0      643.47      648.76     17.92 o 
   8  -5   0      485.85      448.35     16.08 o 
   9  -5   0      403.84      381.37     32.69 o 
  10  -5   0      335.94      345.10     20.48 o 
  11  -5   0      654.61      669.53     28.10 o 
  12  -5   0        7.67       -2.94     11.27 o 
  13  -5   0      249.27      270.21     25.78 o 
  14  -5   0       56.47       42.57     15.86 o 
  15  -5   0       41.58       35.30     14.97 o 
  16  -5   0      144.87      160.25     23.04 o 
  17  -5   0        1.21      -14.95     14.95 o 
  18  -5   0       20.22       42.40     18.28 o 
  19  -5   0        8.96        2.81     17.66 o 
  20  -5   0        6.91       13.55     19.45 o 
   0  -4   0      338.76      385.79     18.72 o 
   1  -4   0     1128.18     1265.53     21.37 o 
   2  -4   0     2576.66     2770.54     63.99 o 
   3  -4   0     1075.68      935.20     27.48 o 
   4  -4   0      352.42      428.34     24.84 o 
   5  -4   0      379.69      366.22     11.91 o 
   6  -4   0      751.01      742.97     17.06 o 
   7  -4   0       58.81       60.86      7.77 o 
   8  -4   0      245.50      277.89     12.28 o 
   9  -4   0      536.60      485.56     22.27 o 
  10  -4   0      608.56      673.06     29.65 o 
  11  -4   0      851.29      855.96     29.57 o 
  12  -4   0     2354.28     2268.17     64.27 o 
  13  -4   0      815.43      765.09     31.62 o 
  14  -4   0       31.20       55.92     16.08 o 
  15  -4   0       27.00       22.33     14.61 o 
  16  -4   0      176.99      149.59     23.50 o 
  17  -4   0      333.32      304.43     25.24 o 
  18  -4   0       70.41       76.31     19.56 o 
  19  -4   0        4.62      -15.23     15.23 o 
  20  -4   0       51.74       51.02     21.03 o 
  21  -4   0        0.79       -8.74     17.47 o 
   1  -3   0     1700.88     1327.14     25.06 o 
   2  -3   0     2183.61     2115.50     55.73 o 
   3  -3   0     5480.83     5270.07     71.91 o 
   4  -3   0       68.35      101.95      6.96 o 
   5  -3   0     1680.89     1468.70     20.37 o 
   6  -3   0      375.59      338.80     27.88 o 
   7  -3   0       50.15       70.68      7.46 o 
   8  -3   0     1507.97     1366.35     22.68 o 
   9  -3   0      488.68      504.15     15.25 o 
  10  -3   0      151.27      146.85     12.54 o 
  11  -3   0      794.65      742.35     19.96 o 
  12  -3   0      303.36      251.98     53.89 o 
  13  -3   0     1549.89     1694.45     71.45 o 
  14  -3   0      812.00      794.91     38.37 o 
  15  -3   0       13.29        4.26     12.81 o 
  16  -3   0       76.87       68.34     17.28 o 
  17  -3   0       61.99       82.29     20.72 o 
  18  -3   0      296.33      316.54     33.68 o 
  19  -3   0       50.73      102.59     22.26 o 
  20  -3   0      399.17      455.48     32.00 o 
  21  -3   0        3.55      -15.62     18.21 o 
   1  -2   0    25264.60    24028.77    170.02 o 
   2  -2   0     6081.83     5571.15     56.15 o 
   3  -2   0     3351.35     3869.20     35.91 o 
   4  -2   0     1167.26      983.49     29.06 o 
   5  -2   0      672.32      440.67     48.21 o 
   6  -2   0      299.11      375.71     16.50 o 
   7  -2   0     3361.99     2960.60     48.41 o 
   8  -2   0      291.72      319.33     11.94 o 
   9  -2   0      207.98      218.13     11.08 o 
  10  -2   0      310.01      328.09     15.14 o 
  11  -2   0      348.52      271.00     22.68 o 
  12  -2   0     2196.20     2232.15     34.06 o 
  13  -2   0     1550.71     1865.76     86.95 o 
  14  -2   0      127.67      220.73     20.90 o 
  15  -2   0      705.38      677.64     30.21 o 
  16  -2   0      159.98      136.62     20.68 o 
  17  -2   0      212.07      308.01     30.32 o 
  18  -2   0      208.77      275.83     27.76 o 
  19  -2   0        0.20      -10.74     16.56 o 
  20  -2   0       10.20       18.02     18.39 o 
  21  -2   0       24.45       12.99     19.73 o 
  22  -2   0       80.97       75.27     32.20 o 
   1  -1   0      213.26      328.19      8.88 o 
   2  -1   0    13297.62    10796.59     86.23 o 
   3  -1   0     3005.69     3001.35     37.75 o 
   4  -1   0      160.00      125.64     11.94 o 
   5  -1   0     4214.60     4164.58     40.13 o 
   6  -1   0     1078.52     1272.38     36.37 o 
   7  -1   0     1349.61     1458.85     20.69 o 
   8  -1   0     3678.07     4569.73     51.09 o 
   9  -1   0       33.19       10.58      5.91 o 
  10  -1   0      200.16      228.87     11.49 o 
  11  -1   0       46.21       22.71      7.20 o 
  12  -1   0      182.65      189.75     12.47 o 
  13  -1   0      111.96       97.95     14.52 o 
  14  -1   0     1494.85     1544.03     63.33 o 
  15  -1   0     1528.94     1668.28     44.96 o 
  16  -1   0      105.26      147.65     20.45 o 
  17  -1   0        7.04       41.90     15.41 o 
  18  -1   0      209.13      245.93     26.09 o 
  19  -1   0      311.88      333.47     35.20 o 
  20  -1   0      147.34      253.37     38.11 o 
  21  -1   0       57.50       77.27     27.96 o 
  22  -1   0       14.00        6.04     27.36 o 
   2   0   0     6288.10     4390.20     43.23 o 
   3   0   0      470.78      581.64     14.56 o 
   4   0   0    62350.16    59881.88    372.67 o 
   5   0   0     7372.40     6931.27     78.13 o 
   6   0   0     4621.85     4278.94     70.30 o 
   7   0   0      218.14      248.53      9.52 o 
   9   0   0     3210.86     3225.64     43.73 o 
  10   0   0     1433.23     2001.62     79.79 o 
  11   0   0     3322.73     3704.64     72.41 o 
  12   0   0     1228.19     1439.95     35.01 o 
  13   0   0      525.08      699.69     34.28 o 
  14   0   0       57.17       15.35     14.88 o 
  15   0   0      417.90      475.89     33.80 o 
  16   0   0      481.29      559.96     37.39 o 
  17   0   0       39.17        6.88     17.40 o 
  18   0   0        1.13       -0.12     17.12 o 
  19   0   0       92.33      149.34     31.28 o 
  20   0   0       67.43      141.26     30.96 o 
  21   0   0        0.06      -18.80     21.32 o 
  22   0   0        3.37       35.56     28.04 o 
   2   1   0    13318.04    10729.88     93.23 o 
   3   1   0     3048.75     2879.32     34.36 o 
   4   1   0      156.75      109.74      9.52 o 
   5   1   0     4231.24     3744.00     47.75 o 
   6   1   0     1074.05     1018.70     25.64 o 
   7   1   0     1317.06     1316.26     32.04 o 
   8   1   0     3649.42     4313.61     62.91 o 
   9   1   0       34.83       23.20     10.12 o 
  10   1   0      213.27      232.53     19.24 o 
  11   1   0       50.05       29.36     13.52 o 
  12   1   0      182.14      187.53     21.44 o 
  13   1   0      112.58      132.66     22.12 o 
  14   1   0     1504.03     1557.23     52.03 o 
  15   1   0     1532.05     1604.58     55.63 o 
  16   1   0      104.26      118.18     24.96 o 
  17   1   0        6.46       11.72     17.96 o 
  18   1   0      209.26      242.33     33.40 o 
  19   1   0      312.75      400.58     39.11 o 
  20   1   0      147.18      271.48     38.79 o 
  21   1   0       56.88      147.46     34.00 o 
  22   1   0       14.89       12.20     30.08 o 
   0   2   0     1278.06      819.37     16.76 o 
   1   2   0    25241.39    23813.89    184.01 o 
   2   2   0     6083.97     6416.48     63.67 o 
   3   2   0     3351.84     3826.79     44.71 o 
   4   2   0     1161.72      923.55     21.16 o 
   5   2   0      662.74      399.59     16.44 o 
   6   2   0      300.11      347.75     17.00 o 
   7   2   0     3335.16     3035.18     49.39 o 
   8   2   0      285.22      305.00     19.24 o 
   9   2   0      210.14      210.21     17.72 o 
  10   2   0      317.42      306.40     21.48 o 
  11   2   0      346.49      288.76     22.56 o 
  12   2   0     2191.46     2381.19     57.91 o 
  13   2   0     1547.42     1722.04     52.07 o 
  14   2   0      126.42      207.85     25.88 o 
  15   2   0      705.76      769.33     41.91 o 
  16   2   0      157.94      132.18     25.16 o 
  17   2   0      214.56      259.76     30.96 o 
  18   2   0      206.75      263.96     37.07 o 
  19   2   0        0.41      -13.72     20.60 o 
  20   2   0       10.62       -4.96     22.56 o 
  21   2   0       25.08       17.04     27.48 o 
   1   3   0     1703.93     1351.13     26.28 o 
   2   3   0     2211.94     2217.97     35.24 o 
   3   3   0     5501.66     5525.56     62.47 o 
   4   3   0       78.80      111.18     11.88 o 
   5   3   0     1688.76     1470.60     32.16 o 
   6   3   0      375.31      405.50     19.48 o 
   7   3   0       52.99       73.83     11.68 o 
   8   3   0     1499.09     1291.02     35.16 o 
   9   3   0      477.98      427.50     22.80 o 
  10   3   0      151.04      162.10     18.20 o 
  11   3   0      790.73      774.61     33.60 o 
  12   3   0      303.98      304.56     24.48 o 
  13   3   0     1552.73     1706.13     52.43 o 
  14   3   0      818.76      840.68     40.55 o 
  15   3   0       10.17       16.04     17.68 o 
  16   3   0       73.43       36.43     19.04 o 
  17   3   0       61.11       72.91     23.76 o 
  18   3   0      297.39      387.39     37.47 o 
  19   3   0       51.38       57.47     25.80 o 
   0   4   0      314.17      355.67     16.76 o 
   1   4   0     1105.31     1365.53     30.32 o 
   2   4   0     2574.34     2796.30     43.87 o 
   3   4   0     1073.40      942.15     26.40 o 
   4   4   0      340.54      423.66     20.32 o 
   5   4   0      354.73      361.27     20.08 o 
   6   4   0      750.11      754.10     27.12 o 
   7   4   0       66.70       56.47     12.72 o 
   8   4   0      248.24      299.72     20.72 o 
   9   4   0      535.66      456.62     25.44 o 
  10   4   0      604.51      720.62     32.52 o 
  11   4   0      849.26      858.48     36.28 o 
  12   4   0     2357.36     2445.90     58.91 o 
  13   4   0      812.63      835.77     39.15 o 
  14   4   0       29.87       33.64     18.92 o 
  15   4   0       26.23       32.72     18.68 o 
  16   4   0      173.97      174.14     28.20 o 
   1   5   0     1124.09     1004.22     27.88 o 
   2   5   0     6328.30     6353.69     75.75 o 
   3   5   0       26.76       30.96      9.88 o 
   4   5   0      851.36     1176.88     32.84 o 
   5   5   0     1058.15      907.20     30.80 o 
   6   5   0      987.92     1081.13     34.48 o 
   7   5   0      656.21      649.07     28.80 o 
   8   5   0      500.62      436.58     25.00 o 
   9   5   0      404.50      464.74     28.04 o 
  10   5   0      338.76      337.55     25.92 o 
  11   5   0      653.69      667.15     34.80 o 
  12   5   0        7.92        2.84     16.96 o 
  13   5   0      252.64      254.29     28.00 o 
   1   6   0      555.70      629.79     26.12 o 
   2   6   0     1148.21     1059.41     30.80 o 
   3   6   0      479.47      488.53     23.12 o 
   4   6   0      156.75      156.78     16.56 o 
   5   6   0       45.77       48.11     13.56 o 
   6   6   0      247.29      240.81     20.76 o 
   7   6   0      702.10      719.14     31.60 o 
   8   6   0      189.71      296.32     24.92 o 
   9   6   0      133.31      161.98     21.60 o 
  10   6   0      111.91      119.46     22.24 o 
   1   7   0       31.94       34.36     11.92 o 
   2   7   0      277.99      285.24     20.24 o 
   3   7   0      431.83      385.91     22.08 o 
   4   7   0       55.93       37.03     13.64 o 
   5   7   0       52.23       53.95     13.96 o 
   6   7   0       40.64       48.55     15.80 o 
   2   8   0      113.54       88.43     16.32 o 
   3   8   0        5.00       17.20     12.36 o 
  -3 -13   1       19.85       30.12     27.20 o 
  -2 -13   1        7.50        3.62     16.72 o 
  -1 -13   1        6.50        0.69     20.04 o 
   0 -13   1        1.41       -0.12     23.36 o 
   1 -13   1        3.25      -11.72     24.08 o 
   2 -13   1        1.05        3.44     33.28 o 
   3 -13   1        0.48      -10.36     23.72 o 
  -9 -12   1        1.07       -8.70     15.38 o 
  -8 -12   1        5.70       -7.03     16.05 o 
  -7 -12   1        5.30        7.01     18.62 o 
  -6 -12   1        1.67       -9.14     15.08 o 
  -5 -12   1        1.74       -3.83     14.73 o 
  -4 -12   1       13.24        9.12     17.00 o 
  -3 -12   1       43.27       55.08     19.58 o 
  -2 -12   1        2.92        4.70     14.74 o 
  -1 -12   1      103.82      133.58     31.08 o 
   0 -12   1       15.09       14.61     15.86 o 
   1 -12   1       10.89       10.83     14.96 o 
   2 -12   1        5.69        3.76     19.44 o 
   3 -12   1       12.13       -6.11     13.48 o 
   4 -12   1       20.27       50.86     26.66 o 
   5 -12   1        7.46      -12.86     15.44 o 
   6 -12   1        4.27      -10.31     15.27 o 
   7 -12   1        3.21       19.25     16.39 o 
   8 -12   1        1.30       -8.58     16.25 o 
   9 -12   1        6.87       25.40     24.08 o 
 -12 -11   1       27.55       44.03     16.58 o 
 -11 -11   1       25.41       16.83     17.63 o 
 -10 -11   1        6.68       -1.80     19.52 o 
  -9 -11   1       48.81       48.50     36.37 o 
  -8 -11   1        2.76       10.43     16.31 o 
  -7 -11   1        3.89       -7.18     17.38 o 
  -6 -11   1        4.67       12.15     14.43 o 
  -5 -11   1       12.20       20.69     15.04 o 
  -4 -11   1       32.60       49.30     16.05 o 
  -3 -11   1        6.23       24.39     15.58 o 
  -2 -11   1       65.67       74.98     17.65 o 
  -1 -11   1      127.77      169.21     21.56 o 
   0 -11   1       57.69       92.13     18.64 o 
   1 -11   1       12.24       -5.18     12.81 o 
   2 -11   1      150.38      151.60     20.74 o 
   3 -11   1       14.67        6.78     14.44 o 
   4 -11   1       72.83       60.98     23.20 o 
   5 -11   1        3.43       17.09     14.09 o 
   6 -11   1        0.74       -2.31     13.20 o 
   7 -11   1        4.92       -6.49     13.70 o 
   8 -11   1        2.85       -6.65     14.45 o 
   9 -11   1       17.13       -1.15     12.83 o 
  10 -11   1        5.31       16.02     14.10 o 
  11 -11   1       45.75       64.69     16.98 o 
  12 -11   1       20.03       28.23     20.06 o 
 -14 -10   1       16.01       39.79     22.48 o 
 -13 -10   1       68.48      101.67     18.09 o 
 -12 -10   1       25.24       41.08     15.63 o 
 -11 -10   1        8.76       -6.91     12.06 o 
 -10 -10   1       28.12       47.24     14.00 o 
  -9 -10   1       10.39       13.18     11.88 o 
  -8 -10   1        0.43        0.26     10.74 o 
  -7 -10   1       13.30        8.07     12.85 o 
  -6 -10   1        1.25       -6.45     11.52 o 
  -5 -10   1       50.19       54.58     14.77 o 
  -4 -10   1        8.68       -0.02     12.78 o 
  -3 -10   1       60.01       55.54     12.07 o 
  -2 -10   1        5.05       21.80     12.17 o 
  -1 -10   1      168.76      227.82     22.43 o 
   0 -10   1      259.69      321.63     35.04 o 
   1 -10   1       38.91       36.50     14.98 o 
   2 -10   1      124.49      190.32     20.48 o 
   3 -10   1        1.42        7.81     12.04 o 
   4 -10   1       12.30       19.12     12.60 o 
   5 -10   1       27.55       40.99     11.91 o 
   6 -10   1        6.91       -5.78      9.27 o 
   7 -10   1       18.07        7.03     10.96 o 
   8 -10   1        5.62        4.01     14.02 o 
   9 -10   1       12.41       11.82     14.98 o 
  10 -10   1       16.76        5.00     14.73 o 
  11 -10   1       19.95       18.11     19.44 o 
  12 -10   1        9.72       16.14     18.54 o 
  13 -10   1       18.28        4.33     29.86 o 
  14 -10   1       18.56       34.78     20.53 o 
 -16  -9   1       75.48       66.08     34.36 o 
 -15  -9   1        8.91       -0.93     18.84 o 
 -14  -9   1       23.45       31.00     19.64 o 
 -13  -9   1       18.42       12.00     16.49 o 
 -12  -9   1        0.69      -13.89     13.89 o 
 -11  -9   1        3.63       -0.95     12.37 o 
 -10  -9   1       57.68       48.53     15.45 o 
  -9  -9   1       19.20       38.39     15.45 o 
  -8  -9   1      448.82      454.48     28.71 o 
  -7  -9   1        3.98        2.94      9.10 o 
  -6  -9   1       43.27       58.63     12.62 o 
  -5  -9   1       77.09       88.01     15.62 o 
  -4  -9   1       12.58       17.06      8.10 o 
  -3  -9   1       39.27       46.69     11.34 o 
  -2  -9   1       39.62       51.18     13.31 o 
  -1  -9   1       56.69       98.40     15.50 o 
   0  -9   1       12.19       14.48     11.24 o 
   1  -9   1      160.37      209.74     16.46 o 
   2  -9   1       44.51       59.70     12.71 o 
   3  -9   1        2.24       -7.70      7.70 o 
   4  -9   1       49.78       49.41     12.02 o 
   5  -9   1       39.68       32.35     10.85 o 
   6  -9   1        7.10       10.39     11.54 o 
   7  -9   1        9.69        1.20     12.35 o 
   8  -9   1       18.81       10.96     30.30 o 
   9  -9   1      128.07      154.67     21.53 o 
  10  -9   1       29.23       38.13     15.77 o 
  11  -9   1      123.74      110.23     32.64 o 
  12  -9   1       12.86        8.72     16.37 o 
  13  -9   1        9.81       23.76     16.40 o 
  14  -9   1       20.77       28.20     19.09 o 
  15  -9   1        3.44      -16.17     17.11 o 
  16  -9   1       49.21       20.33     21.23 o 
 -17  -8   1       21.37       24.76     21.15 o 
 -16  -8   1       17.66       19.27     18.34 o 
 -15  -8   1        6.04      -22.42     22.42 o 
 -14  -8   1        6.78       10.96     15.56 o 
 -13  -8   1        3.93       -7.31     13.95 o 
 -12  -8   1       38.15       32.97     14.97 o 
 -11  -8   1       11.56       24.09     14.10 o 
 -10  -8   1       71.89       56.87     26.06 o 
  -9  -8   1       20.99       26.05     15.04 o 
  -8  -8   1      353.44      371.89     22.76 o 
  -7  -8   1       56.53       58.52     14.78 o 
  -6  -8   1       96.39      130.53     14.67 o 
  -5  -8   1      563.47      673.99     18.37 o 
  -4  -8   1       66.45       93.10      9.88 o 
  -3  -8   1       16.54       27.65      8.53 o 
  -2  -8   1       13.29       10.92      7.05 o 
  -1  -8   1       83.47      108.54     10.70 o 
   0  -8   1      115.63      125.55     11.48 o 
   1  -8   1      256.48      250.62     13.56 o 
   2  -8   1       78.17       76.80     10.34 o 
   3  -8   1       37.09       31.08      8.50 o 
   4  -8   1        7.85        1.91      9.58 o 
   5  -8   1       42.21       48.33     10.39 o 
   6  -8   1       21.11       12.57      8.40 o 
   7  -8   1       47.93       67.64     24.16 o 
   8  -8   1      146.33      178.49     19.33 o 
   9  -8   1      184.14      220.86     22.78 o 
  10  -8   1       84.58       95.74     18.01 o 
  11  -8   1       18.45       10.29     14.17 o 
  12  -8   1       15.70        9.53     14.15 o 
  13  -8   1       16.16       23.64     16.93 o 
  14  -8   1       32.86       69.53     18.26 o 
  15  -8   1       94.94      112.25     22.51 o 
  16  -8   1       10.09       -0.59     17.98 o 
  17  -8   1        5.43      -16.30     16.30 o 
 -19  -7   1        1.77      -10.44     19.24 o 
 -18  -7   1       18.86       29.81     25.70 o 
 -17  -7   1       11.22      -15.35     15.35 o 
 -16  -7   1       32.87       32.13     17.84 o 
 -15  -7   1       31.45       35.32     18.70 o 
 -14  -7   1        6.91       10.37     15.11 o 
 -13  -7   1        8.42        5.44     14.20 o 
 -12  -7   1       79.86       59.65     14.96 o 
 -11  -7   1      168.30      214.77     31.38 o 
 -10  -7   1     1062.34     1034.67     35.17 o 
  -9  -7   1      140.48      162.11     19.43 o 
  -8  -7   1      113.10       93.76     15.02 o 
  -7  -7   1       98.91      107.40     15.45 o 
  -6  -7   1      726.97      700.53     33.75 o 
  -5  -7   1      268.16      247.99     15.89 o 
  -4  -7   1      248.30      263.89     11.39 o 
  -3  -7   1      135.63      153.80     11.40 o 
  -2  -7   1       96.24      107.09     12.86 o 
  -1  -7   1      158.19      161.48     10.41 o 
   0  -7   1      114.58      135.79     10.25 o 
   1  -7   1      721.44      826.58     23.82 o 
   2  -7   1      276.88      264.59     15.75 o 
   3  -7   1      357.25      377.84     17.55 o 
   4  -7   1      440.82      579.38     21.64 o 
   5  -7   1      316.21      291.15     17.48 o 
   6  -7   1      223.99      217.44     13.74 o 
   7  -7   1       54.13       53.04     10.03 o 
   8  -7   1      730.33      696.20     27.60 o 
   9  -7   1      226.91      256.89     20.55 o 
  10  -7   1      635.88      620.63    127.54 o 
  11  -7   1      155.77      205.75     22.30 o 
  12  -7   1      143.42      160.63     20.80 o 
  13  -7   1      185.55      165.00     22.43 o 
  14  -7   1        6.23      -13.19     13.19 o 
  15  -7   1       93.47      134.21     22.55 o 
  16  -7   1       15.75       37.23     17.70 o 
  17  -7   1        1.09      -16.53     16.53 o 
  18  -7   1       16.37       25.68     30.24 o 
 -19  -6   1       36.96       56.41     23.61 o 
 -18  -6   1        3.20      -17.66     17.66 o 
 -17  -6   1        4.29        1.06     16.38 o 
 -16  -6   1       60.63       56.86     18.83 o 
 -15  -6   1       21.08       19.06     14.76 o 
 -14  -6   1       64.28       57.25     16.21 o 
 -13  -6   1        3.35       21.96     12.61 o 
 -12  -6   1       56.48       27.18     23.24 o 
 -11  -6   1      735.66      691.55     29.95 o 
 -10  -6   1       17.22       20.78     21.26 o 
  -9  -6   1       67.31       65.31     13.86 o 
  -8  -6   1      534.26      546.15     23.82 o 
  -7  -6   1      366.79      411.41     15.83 o 
  -6  -6   1      206.31      213.76     11.91 o 
  -5  -6   1      115.95      167.08     11.96 o 
  -4  -6   1      232.50      233.71     16.30 o 
  -3  -6   1      591.04      711.13     17.00 o 
  -2  -6   1      999.87      999.65     23.28 o 
  -1  -6   1      175.18      167.69      9.33 o 
   0  -6   1      421.95      395.91     15.67 o 
   1  -6   1      523.25      567.16     14.48 o 
   2  -6   1       23.30       46.29      8.78 o 
   3  -6   1      462.42      498.27     18.56 o 
   4  -6   1      474.73      452.97     18.23 o 
   5  -6   1      560.75      630.92     19.33 o 
   6  -6   1      289.17      331.01     14.53 o 
   7  -6   1       13.34       43.16      8.96 o 
   8  -6   1      109.64       82.75     11.40 o 
   9  -6   1      251.12      242.71     18.64 o 
  10  -6   1      814.21      839.48     76.41 o 
  11  -6   1       37.40       56.74     14.87 o 
  12  -6   1       48.71       58.15     15.51 o 
  13  -6   1      325.81      332.55     32.24 o 
  14  -6   1      121.52      111.22     19.96 o 
  15  -6   1       45.97       16.59     14.93 o 
  16  -6   1       30.66       16.30     17.12 o 
  17  -6   1       10.49       -9.00     15.29 o 
  18  -6   1        8.54        6.30     17.03 o 
  19  -6   1       15.00       20.38     22.54 o 
 -20  -5   1        4.86        2.27     18.88 o 
 -19  -5   1        5.57       -2.69     26.66 o 
 -18  -5   1       11.53        9.62     17.31 o 
 -17  -5   1        7.63        4.86     15.27 o 
 -16  -5   1        8.30       13.37     16.28 o 
 -15  -5   1       14.44        2.43     15.28 o 
 -14  -5   1       19.04       -7.46     12.56 o 
 -13  -5   1      272.20      264.92     23.50 o 
 -12  -5   1       75.13      110.01     18.10 o 
 -11  -5   1      183.99      178.58     18.06 o 
 -10  -5   1       26.09       27.28     10.86 o 
  -9  -5   1      207.01      181.22     21.72 o 
  -8  -5   1       27.50       38.13      8.03 o 
  -7  -5   1      806.72      776.96     53.00 o 
  -6  -5   1      187.48      205.75     10.78 o 
  -5  -5   1      139.77      151.00     13.27 o 
  -4  -5   1      377.08      319.78     13.00 o 
  -3  -5   1     1159.06     1352.66     21.40 o 
  -2  -5   1      321.93      352.16     12.28 o 
  -1  -5   1      510.48      601.52     13.55 o 
   0  -5   1        6.26        2.29      3.97 o 
   1  -5   1      381.49      494.05     23.68 o 
   2  -5   1     1233.68     1417.36     26.60 o 
   3  -5   1       87.66       94.01     13.32 o 
   4  -5   1      175.82      167.58      9.94 o 
   5  -5   1      105.95      103.09      9.59 o 
   6  -5   1       98.24      111.18     10.17 o 
   7  -5   1      112.86      153.35     12.11 o 
   8  -5   1      103.24      127.17     17.64 o 
   9  -5   1       81.01       64.12      9.49 o 
  10  -5   1       96.18      114.73     15.08 o 
  11  -5   1      213.00      218.76     18.88 o 
  12  -5   1     1036.00     1025.66     35.37 o 
  13  -5   1      123.53       98.05     17.32 o 
  14  -5   1       46.80       41.70     15.33 o 
  15  -5   1        8.93       11.50     13.34 o 
  16  -5   1       67.93       41.42     18.39 o 
  17  -5   1        3.05      -14.29     14.29 o 
  18  -5   1       17.23       20.62     16.41 o 
  19  -5   1        4.73       -6.97     17.79 o 
  20  -5   1       11.90       14.28     26.56 o 
 -21  -4   1       20.23       15.35     19.49 o 
 -20  -4   1       55.63       67.33     21.36 o 
 -19  -4   1       98.07      109.68     37.25 o 
 -18  -4   1       52.06       32.28     18.82 o 
 -17  -4   1       25.06        9.02     15.88 o 
 -16  -4   1       39.78       40.83     16.49 o 
 -15  -4   1       37.99       54.72     16.31 o 
 -14  -4   1      278.79      327.59     66.55 o 
 -13  -4   1      857.68      802.60     31.51 o 
 -12  -4   1      211.23      220.69     19.54 o 
 -11  -4   1      136.30      100.30     15.34 o 
 -10  -4   1      114.18      157.57     16.07 o 
  -9  -4   1      661.96      791.47     25.64 o 
  -8  -4   1      126.09      112.42      9.92 o 
  -7  -4   1      686.68      627.16     18.68 o 
  -6  -4   1      120.39      176.00      9.69 o 
  -5  -4   1      691.95      684.11     20.33 o 
  -4  -4   1     1438.77     1515.96     32.62 o 
  -3  -4   1      881.30      830.28     20.16 o 
  -2  -4   1      324.96      337.38     15.00 o 
  -1  -4   1     1894.07     1779.43     31.86 o 
   0  -4   1      544.39      704.90     17.12 o 
   1  -4   1     4200.39     3708.09     56.63 o 
   2  -4   1      423.45      514.89     26.34 o 
   3  -4   1      435.52      451.06     22.76 o 
   5  -4   1      155.46      125.11      8.65 o 
   6  -4   1     2354.06     2575.68    115.62 o 
   8  -4   1       17.97       -0.93      5.49 o 
   9  -4   1       82.49       80.26      9.87 o 
  10  -4   1      336.42      254.06     13.41 o 
  11  -4   1       50.55        3.91     13.21 o 
  12  -4   1      399.65      378.39     28.72 o 
  13  -4   1       16.24       37.47     13.93 o 
  14  -4   1     1377.49     1182.85     66.67 o 
  15  -4   1       28.10       30.61     14.74 o 
  16  -4   1       14.05       -7.54     12.99 o 
  17  -4   1        4.90      -11.59     14.51 o 
  18  -4   1       34.82       41.12     18.96 o 
  19  -4   1       55.97       73.99     20.48 o 
  20  -4   1       22.99       27.90     18.98 o 
  21  -4   1       22.73        2.45     20.06 o 
 -21  -3   1       10.44       10.08     19.10 o 
 -20  -3   1        2.40      -14.80     16.17 o 
 -19  -3   1       44.85       77.67     21.60 o 
 -18  -3   1       53.10       59.08     19.10 o 
 -17  -3   1       12.88       -0.50     14.85 o 
 -16  -3   1      371.76      314.74     26.06 o 
 -15  -3   1      722.19      752.18     32.90 o 
 -14  -3   1        3.60        2.98     13.06 o 
 -13  -3   1      260.41      209.75     21.03 o 
 -12  -3   1      524.06      464.38     23.23 o 
 -11  -3   1      309.49      370.61     20.03 o 
 -10  -3   1      541.51      465.44     20.44 o 
  -9  -3   1      742.85      871.23     20.80 o 
  -8  -3   1      124.37      137.37      9.33 o 
  -7  -3   1      454.45      417.32     12.56 o 
  -6  -3   1      213.94      295.82     14.40 o 
  -5  -3   1      828.10      625.10     17.82 o 
  -4  -3   1      529.67      593.60     44.83 o 
  -3  -3   1     2949.18     2945.49     33.87 o 
  -2  -3   1     2154.22     1738.51     52.41 o 
   0  -3   1     4156.26     4599.50    280.32 o 
   1  -3   1       25.75       43.79      8.28 o 
   2  -3   1       73.26      125.15      8.09 o 
   3  -3   1      543.96      624.88     19.72 o 
   4  -3   1     1063.86      974.90     16.65 o 
   5  -3   1      381.59      497.83     16.93 o 
   6  -3   1     1383.75     1251.84     45.43 o 
   7  -3   1      264.06      242.20     11.02 o 
   8  -3   1       42.75       26.35      6.33 o 
   9  -3   1      575.23      641.79     17.47 o 
  10  -3   1      567.60      603.11     18.16 o 
  11  -3   1      626.30      635.99     19.36 o 
  12  -3   1      734.31      815.78     22.49 o 
  13  -3   1      309.20      245.55     19.96 o 
  14  -3   1      517.32      542.86     27.57 o 
  15  -3   1        1.14       24.53     14.72 o 
  16  -3   1        4.52       21.75     19.28 o 
  17  -3   1       14.35       -3.49     13.07 o 
  18  -3   1       43.39       35.26     17.46 o 
  19  -3   1      115.81      105.85     21.80 o 
  20  -3   1       16.75       10.04     17.95 o 
  21  -3   1       13.65       17.25     24.70 o 
 -22  -2   1       55.54       92.35     32.76 o 
 -21  -2   1        1.70       14.84     22.82 o 
 -20  -2   1       43.92       67.25     21.23 o 
 -19  -2   1        9.98        1.95     19.64 o 
 -18  -2   1      229.84      279.87     26.68 o 
 -17  -2   1      104.45      148.36     21.35 o 
 -16  -2   1       38.94        6.45     16.80 o 
 -15  -2   1      895.71      907.31     34.54 o 
 -14  -2   1      396.04      355.04     23.15 o 
 -13  -2   1      145.72      153.98     20.42 o 
 -12  -2   1     1283.02     1274.47     43.10 o 
 -11  -2   1      130.53      181.41     11.18 o 
 -10  -2   1      122.32      209.14     10.84 o 
  -9  -2   1      366.62      533.82     21.82 o 
  -8  -2   1     1305.90     1074.11     18.92 o 
  -7  -2   1     1584.55     1737.31     30.65 o 
  -5  -2   1      234.90      319.04     20.66 o 
  -4  -2   1      500.63      539.27     92.51 o 
  -3  -2   1     6998.67     6728.46    283.24 o 
  -2  -2   1    18419.95    15475.05    704.78 o 
  -1  -2   1    12012.51    10971.13     87.51 o 
   0  -2   1      123.98       90.39      5.96 o 
   2  -2   1    20530.21    18908.64    140.34 o 
   3  -2   1     2518.61     2656.43    163.24 o 
   4  -2   1      592.97      597.85     15.13 o 
   5  -2   1     1063.38      926.90     19.87 o 
   6  -2   1      554.60      569.82     16.11 o 
   7  -2   1      466.39      430.66     18.89 o 
   8  -2   1      510.91      577.30     28.16 o 
   9  -2   1     2045.12     1989.92     28.55 o 
  10  -2   1     1747.97     1716.36     31.47 o 
  11  -2   1      109.16      141.57     13.62 o 
  12  -2   1       95.70      114.57     11.96 o 
  13  -2   1      167.27      174.21     14.13 o 
  14  -2   1      453.96      462.20     24.93 o 
  15  -2   1      744.43      752.64     35.42 o 
  16  -2   1       90.40       47.07     15.98 o 
  17  -2   1        9.37       -3.53     13.94 o 
  18  -2   1      129.78      143.70     22.62 o 
  19  -2   1      116.80      114.03     21.96 o 
  20  -2   1       83.27       95.69     36.63 o 
  21  -2   1       23.40        7.26     19.48 o 
  22  -2   1        9.49      -16.80     29.24 o 
 -22  -1   1        4.81        6.24     26.36 o 
 -21  -1   1        4.89       10.96     24.12 o 
 -20  -1   1       33.26       63.23     27.16 o 
 -19  -1   1       14.12       65.15     26.76 o 
 -18  -1   1        8.96      -11.38     16.86 o 
 -17  -1   1       10.05       13.14     14.96 o 
 -16  -1   1      337.77      363.59     24.77 o 
 -15  -1   1      144.20      117.59     19.66 o 
 -14  -1   1       29.76       22.18     11.99 o 
 -13  -1   1        9.61        8.18     10.92 o 
 -12  -1   1       26.78       15.36     18.74 o 
 -11  -1   1     1416.48     1248.12    134.06 o 
 -10  -1   1      356.70      360.05     17.86 o 
  -9  -1   1     3228.25     3228.61     82.46 o 
  -8  -1   1      483.79      629.32     22.23 o 
  -7  -1   1      431.14      397.78     14.75 o 
  -6  -1   1      908.84     1180.87     65.25 o 
  -5  -1   1      339.31      417.17     46.79 o 
  -4  -1   1     3385.46     3478.05     35.02 o 
  -2  -1   1      791.02      986.82     18.00 o 
  -1  -1   1      671.03      596.60     11.68 o 
   2  -1   1    14241.60    12994.13    101.47 o 
   3  -1   1     8145.50     8043.53     71.79 o 
   4  -1   1      164.69      127.69     36.30 o 
   5  -1   1     3516.92     3844.68     30.26 o 
   6  -1   1     4341.65     4402.27     44.31 o 
   7  -1   1      708.80      792.85     15.87 o 
   8  -1   1      494.32      502.46     18.63 o 
   9  -1   1      546.15      705.75     16.94 o 
  10  -1   1      574.06      497.47     15.71 o 
  11  -1   1     1731.03     1775.76     28.86 o 
  12  -1   1      413.17      416.81     16.23 o 
  13  -1   1       14.03       12.89      8.17 o 
  14  -1   1       21.08       19.84      9.61 o 
  15  -1   1        6.85      -10.80     12.06 o 
  16  -1   1      114.26      191.30     22.33 o 
  17  -1   1       22.86       30.02     15.63 o 
  18  -1   1        2.32       -8.02     13.98 o 
  19  -1   1        6.41       -3.27     14.75 o 
  20  -1   1      110.42      168.90     34.04 o 
  21  -1   1       32.01       42.47     25.56 o 
  22  -1   1        8.25       23.76     27.88 o 
 -22   0   1       12.56      -24.60     24.60 o 
 -21   0   1        0.86      -17.20     22.72 o 
 -20   0   1        4.32       -2.16     21.92 o 
 -19   0   1        2.67        7.40     22.76 o 
 -18   0   1        1.75      -15.24     18.76 o 
 -17   0   1       58.20       56.03     21.08 o 
 -16   0   1        4.85      -14.56     14.56 o 
 -15   0   1       19.39       18.68     17.16 o 
 -14   0   1       41.78       27.96     15.36 o 
 -13   0   1       38.32       29.60     11.84 o 
 -12   0   1        2.22       22.94     10.11 o 
 -11   0   1      146.85       99.86     13.03 o 
 -10   0   1       16.23       38.68     10.07 o 
  -9   0   1        0.69        5.47      7.22 o 
  -8   0   1       83.33       88.26     10.46 o 
  -7   0   1       48.02       40.27      8.74 o 
  -6   0   1       11.98        4.21      5.46 o 
  -5   0   1       19.87       -2.64      4.17 o 
  -4   0   1       74.46       41.83      6.28 o 
  -3   0   1       32.12        6.32      3.72 o 
  -2   0   1       79.27       35.56      4.36 o 
   2   0   1       13.52       10.76      2.76 o 
   3   0   1      121.00       68.35      6.36 o 
   4   0   1       26.19       -1.60      4.00 o 
   5   0   1      240.21      129.75      6.57 o 
   6   0   1       10.83        5.44      3.85 o 
   7   0   1      371.93      418.09     11.75 o 
   8   0   1      452.86      274.36     10.93 o 
   9   0   1       27.63       26.34      7.95 o 
  10   0   1       96.65       96.46      9.78 o 
  11   0   1      101.62      105.51     10.75 o 
  12   0   1        6.97        4.76      9.69 o 
  13   0   1       15.54       -0.40      9.77 o 
  14   0   1        0.10        2.18     11.50 o 
  15   0   1        4.01        0.73     11.69 o 
  16   0   1       13.07       -4.40     14.80 o 
  17   0   1       19.40        0.60     16.44 o 
  18   0   1       11.66      -16.00     16.00 o 
  19   0   1       16.45       21.04     22.16 o 
  20   0   1       23.43       17.68     22.60 o 
  21   0   1        0.18        6.64     22.92 o 
  22   0   1        3.15       31.44     29.84 o 
 -22   1   1        4.86       22.48     26.04 o 
 -21   1   1        4.87       -5.96     25.00 o 
 -20   1   1       33.62       36.20     24.40 o 
 -19   1   1       14.05       -0.76     20.68 o 
 -18   1   1        8.78        3.88     22.00 o 
 -17   1   1       10.02       -3.60     17.44 o 
 -16   1   1      338.38      352.43     32.40 o 
 -15   1   1      144.87      133.18     25.96 o 
 -14   1   1       29.30        7.60     14.84 o 
 -13   1   1        9.39       19.08     13.92 o 
 -12   1   1       27.06       24.00     13.52 o 
 -11   1   1     1415.58     1260.51     41.47 o 
 -10   1   1      358.18      414.42     24.40 o 
  -9   1   1     3224.73     3106.89     57.55 o 
  -8   1   1      482.16      589.56     25.32 o 
  -7   1   1      429.99      401.22     20.00 o 
  -6   1   1      908.59     1011.98     27.12 o 
  -5   1   1      340.70      485.73     18.44 o 
  -4   1   1     3387.48     3487.00     44.11 o 
  -3   1   1      258.55      250.05     11.40 o 
  -2   1   1      791.02      657.11     15.84 o 
  -1   1   1      670.90      433.26     12.68 o 
   1   1   1     4208.33     3603.66     38.71 o 
   3   1   1     8153.39     7697.58     67.39 o 
   5   1   1     3508.33     3839.87     47.11 o 
   6   1   1     4345.98     4410.35     55.63 o 
   7   1   1      707.75      812.61     26.12 o 
   8   1   1      494.57      583.12     24.36 o 
   9   1   1      544.37      770.13     28.92 o 
  10   1   1      576.78      533.09     26.48 o 
  11   1   1     1736.52     1736.28     47.19 o 
  12   1   1      415.03      385.59     25.84 o 
  13   1   1       14.15       16.84     14.44 o 
  14   1   1       21.20       26.56     15.68 o 
  15   1   1        7.05       36.00     17.68 o 
  16   1   1      112.87      164.70     26.32 o 
  17   1   1       23.15       38.79     19.88 o 
  18   1   1        2.37       15.24     19.76 o 
  19   1   1        6.41       18.12     21.12 o 
  20   1   1      110.02      144.42     31.00 o 
  21   1   1       32.06       18.88     25.76 o 
  22   1   1        8.12       27.60     28.40 o 
 -22   2   1       56.02       77.19     33.00 o 
 -21   2   1        1.70        8.52     26.04 o 
 -20   2   1       43.52       93.91     28.60 o 
 -19   2   1       10.09       12.52     21.84 o 
 -18   2   1      230.43      292.08     36.67 o 
 -17   2   1      105.16      158.26     27.80 o 
 -16   2   1       38.46       20.56     18.96 o 
 -15   2   1      894.39      980.95     46.55 o 
 -14   2   1      395.47      379.67     31.36 o 
 -13   2   1      144.65      183.37     25.40 o 
 -12   2   1     1282.31     1225.99     44.15 o 
 -11   2   1      129.76      173.10     21.76 o 
 -10   2   1      122.96      179.18     18.84 o 
  -9   2   1      365.33      518.57     25.28 o 
  -8   2   1     1304.27     1048.86     32.24 o 
  -7   2   1     1583.32     1670.85     37.83 o 
  -5   2   1      236.22      299.36     15.20 o 
  -4   2   1      500.65      533.69     18.72 o 
  -3   2   1     6998.13     6567.50     68.35 o 
  -2   2   1    18418.52    15825.38    126.26 o 
  -1   2   1    12011.87    10984.85     95.87 o 
   0   2   1      123.97      103.51      9.04 o 
   1   2   1     1740.43     1692.74     85.99 o 
   2   2   1    20520.70    19406.13    176.50 o 
   3   2   1     2520.87     2807.33     33.80 o 
   4   2   1      594.87      506.57     14.68 o 
   5   2   1     1067.01      859.52     21.48 o 
   6   2   1      553.55      539.25     19.36 o 
   7   2   1      468.93      435.54     19.04 o 
   8   2   1      514.05      583.60     23.56 o 
   9   2   1     2050.25     2035.64     44.31 o 
  10   2   1     1750.74     1711.72     43.31 o 
  11   2   1      108.82      151.74     19.68 o 
  12   2   1       95.29      148.58     20.92 o 
  13   2   1      168.62      167.50     22.80 o 
  14   2   1      456.97      493.45     31.96 o 
  15   2   1      746.97      747.74     40.07 o 
  16   2   1       90.58       44.91     19.52 o 
  17   2   1        9.17        8.64     18.36 o 
  18   2   1      130.81      183.45     31.36 o 
  19   2   1      118.08       89.35     27.12 o 
  20   2   1       82.41       98.59     30.84 o 
  21   2   1       23.11       41.11     28.12 o 
 -20   3   1        2.50        0.64     26.12 o 
 -19   3   1       45.31       77.63     28.72 o 
 -18   3   1       52.48       45.87     23.80 o 
 -17   3   1       13.08       25.72     20.28 o 
 -16   3   1      372.08      353.23     32.88 o 
 -15   3   1      723.09      762.10     41.79 o 
 -14   3   1        3.72       22.12     17.20 o 
 -13   3   1      259.35      242.85     26.40 o 
 -12   3   1      522.91      512.25     31.40 o 
 -11   3   1      309.60      402.62     26.88 o 
 -10   3   1      543.78      472.42     26.44 o 
  -9   3   1      744.15      908.00     32.56 o 
  -8   3   1      124.89      167.18     16.44 o 
  -7   3   1      454.72      475.57     23.68 o 
  -6   3   1      213.79      314.04     18.92 o 
  -5   3   1      826.90      617.16     23.72 o 
  -4   3   1      528.74      552.28     21.72 o 
  -3   3   1     2949.51     3009.11     48.03 o 
  -2   3   1     2154.18     1764.04     34.52 o 
   0   3   1     4156.54     4699.75     56.43 o 
   1   3   1       25.57       46.53      5.36 o 
   2   3   1       74.02      113.38      9.52 o 
   3   3   1      542.39      589.68     17.76 o 
   4   3   1     1065.95      945.39     22.48 o 
   5   3   1      383.11      438.10     17.04 o 
   6   3   1     1385.54     1211.59     28.08 o 
   7   3   1      263.02      215.57     15.60 o 
   8   3   1       43.23       26.32      9.28 o 
   9   3   1      578.78      593.64     25.08 o 
  10   3   1      570.09      592.48     26.84 o 
  11   3   1      628.52      655.63     30.48 o 
  12   3   1      736.64      852.16     35.96 o 
  13   3   1      309.86      268.32     25.32 o 
  14   3   1      517.04      584.84     34.64 o 
  15   3   1        1.20       20.36     17.80 o 
  16   3   1        4.50       26.04     18.92 o 
  17   3   1       13.96       -0.64     17.12 o 
  18   3   1       43.93       42.35     24.00 o 
 -17   4   1       24.76       21.52     20.48 o 
 -16   4   1       40.29       26.60     20.60 o 
 -15   4   1       38.50       31.96     18.48 o 
 -14   4   1      279.40      360.55     31.92 o 
 -13   4   1      858.48      839.76     40.95 o 
 -12   4   1      210.86      208.93     24.84 o 
 -11   4   1      135.75      142.38     22.28 o 
 -10   4   1      114.96      120.30     18.96 o 
  -9   4   1      660.95      847.88     33.92 o 
  -8   4   1      125.47       83.03     15.88 o 
  -7   4   1      686.63      584.28     26.52 o 
  -5   4   1      691.98      721.78     27.76 o 
  -4   4   1     1439.08     1519.83     37.19 o 
  -3   4   1      882.43      832.85     27.08 o 
  -2   4   1      325.13      298.40     17.32 o 
  -1   4   1     1892.42     1731.00     36.99 o 
   0   4   1      542.91      672.23     23.48 o 
   1   4   1     4195.72     3735.47     99.69 o 
   2   4   1      424.31      491.97     17.04 o 
   3   4   1      436.98      449.90     17.40 o 
   4   4   1       69.92      131.90     12.64 o 
   5   4   1      156.63      113.14     13.92 o 
   6   4   1     2359.22     2611.32     45.55 o 
   7   4   1       57.07      138.18     15.12 o 
   8   4   1       17.47       16.16      9.00 o 
   9   4   1       83.64       67.31     14.84 o 
  10   4   1      336.43      225.49     20.84 o 
  11   4   1       51.19       14.92     12.32 o 
  12   4   1      398.46      410.74     27.24 o 
  13   4   1       16.84       47.99     18.40 o 
  14   4   1     1382.01     1332.94     48.31 o 
  15   4   1       28.07       63.43     21.16 o 
 -14   5   1       19.27       13.36     19.64 o 
 -13   5   1      271.13      246.85     27.92 o 
 -12   5   1       74.68       94.31     21.72 o 
 -11   5   1      183.45      139.02     23.24 o 
 -10   5   1       26.40       19.76     14.72 o 
  -9   5   1      207.19      215.29     22.48 o 
  -8   5   1       27.52       -4.88     12.08 o 
  -7   5   1      805.36      730.06     31.32 o 
  -6   5   1      186.76      242.45     21.24 o 
  -5   5   1      138.84      108.71     16.40 o 
  -4   5   1      377.03      314.24     21.12 o 
  -3   5   1     1160.09     1198.60     34.24 o 
  -2   5   1      322.30      298.40     19.56 o 
  -1   5   1      510.36      629.79     25.12 o 
   0   5   1        6.19        2.44      8.68 o 
   1   5   1      382.93      484.73     14.72 o 
   2   5   1     1235.03     1409.57     30.20 o 
   3   5   1       88.90      113.34     12.56 o 
   4   5   1      176.71      154.02     14.36 o 
   5   5   1      105.51       79.71     12.52 o 
   6   5   1       98.80       87.19     13.72 o 
   7   5   1      114.01      156.66     17.16 o 
   8   5   1      103.33      108.91     16.12 o 
   9   5   1       80.65       87.27     16.60 o 
  10   5   1       95.05       84.19     16.84 o 
  11   5   1      214.58      204.45     23.80 o 
  12   5   1     1038.19      979.03     40.19 o 
 -11   6   1      734.27      698.74     38.39 o 
 -10   6   1       17.30        8.20     15.80 o 
  -9   6   1       68.33       54.51     16.96 o 
  -8   6   1      534.89      554.68     32.04 o 
  -7   6   1      367.80      434.18     28.44 o 
  -6   6   1      205.96      207.77     20.52 o 
  -5   6   1      115.80      147.50     19.08 o 
  -4   6   1      233.74      205.53     19.32 o 
  -3   6   1      592.25      699.94     29.24 o 
  -2   6   1     1000.05     1036.18     33.68 o 
  -1   6   1      174.34      170.38     16.96 o 
   0   6   1      418.98      383.71     22.48 o 
   3   6   1      461.26      526.85     21.60 o 
   4   6   1      472.82      414.46     20.40 o 
   5   6   1      557.77      567.20     24.76 o 
   6   6   1      286.77      368.03     22.48 o 
   7   6   1       13.63       19.28     13.32 o 
   8   6   1      110.52       88.75     17.24 o 
  -7   7   1       99.16       72.71     18.56 o 
  -6   7   1      725.30      689.67     33.80 o 
  -5   7   1      267.70      198.45     21.52 o 
  -4   7   1      249.56      259.80     21.12 o 
  -3   7   1      136.22       98.71     16.60 o 
  -2   7   1       96.10       78.55     15.40 o 
  -1   7   1      157.81      144.66     18.76 o 
   0   7   1      115.16      126.74     17.68 o 
   2   7   1      277.54      261.96     17.88 o 
   3   7   1      358.64      342.43     20.32 o 
   4   7   1      439.96      525.41     24.36 o 
   5   7   1      315.46      215.81     18.32 o 
  -4   8   1       66.39       55.79     18.04 o 
  -3   8   1       16.29       26.56     13.76 o 
  -2   8   1       12.93       -3.12     13.24 o 
  -1   8   1       84.01       73.07     17.04 o 
  -2 -13   2       11.55       19.68     18.46 o 
  -1 -13   2        5.16       -9.71     17.63 o 
   0 -13   2       27.00       17.87     18.43 o 
   2 -13   2       23.81       29.44     27.48 o 
  -9 -12   2        6.25        5.24     23.24 o 
  -8 -12   2        4.22        7.09     15.78 o 
  -7 -12   2        3.94       -1.75     22.96 o 
  -6 -12   2        8.80       18.51     17.48 o 
  -5 -12   2        0.53      -12.21     15.59 o 
  -4 -12   2       36.45       43.52     18.89 o 
  -3 -12   2       52.93       54.79     18.65 o 
  -2 -12   2       25.28       37.43     17.47 o 
  -1 -12   2        8.74       10.37     15.90 o 
   0 -12   2        4.89        9.60     21.32 o 
   1 -12   2       12.53        8.35     14.82 o 
   2 -12   2       24.33       58.77     19.58 o 
   3 -12   2       20.88       89.31     27.48 o 
   4 -12   2       13.69       20.81     16.26 o 
   5 -12   2       18.65       19.58     15.61 o 
   6 -12   2       22.77        0.87     16.14 o 
   7 -12   2       29.65       58.50     19.59 o 
   8 -12   2       68.20      101.82     22.80 o 
 -12 -11   2       67.25       71.33     23.06 o 
 -11 -11   2       43.84       62.38     20.64 o 
 -10 -11   2        2.53       -5.78     14.82 o 
  -9 -11   2        2.84       -7.48     15.60 o 
  -8 -11   2        7.71       -1.81     14.25 o 
  -7 -11   2       27.89       20.47     16.98 o 
  -6 -11   2       54.01       91.30     19.51 o 
  -5 -11   2       56.97       40.53     16.74 o 
  -4 -11   2       66.70      104.40     32.40 o 
  -3 -11   2        5.92       15.72     14.25 o 
  -2 -11   2       30.75       23.50     16.16 o 
  -1 -11   2      186.34      197.28     22.35 o 
   0 -11   2      252.43      341.52     24.36 o 
   1 -11   2       26.30       23.44     13.42 o 
   2 -11   2       22.52       32.65     15.23 o 
   3 -11   2       10.77       -4.94     12.32 o 
   4 -11   2       18.90       16.17     14.05 o 
   5 -11   2        2.86      -10.00     12.08 o 
   6 -11   2       14.72        9.18     13.55 o 
   7 -11   2        6.24       -1.12     13.64 o 
   8 -11   2        7.36        0.22     11.90 o 
   9 -11   2       12.46       27.61     18.22 o 
  10 -11   2       11.94       10.74     18.51 o 
  11 -11   2        0.17       -2.77     17.94 o 
  12 -11   2       58.74       32.36     29.04 o 
 -14 -10   2       51.71       71.62     18.04 o 
 -13 -10   2       11.83       13.17     14.18 o 
 -12 -10   2       12.71       -0.89     11.99 o 
 -11 -10   2       11.06        6.47     12.55 o 
 -10 -10   2      120.18      194.19     25.06 o 
  -9 -10   2       13.28       16.81     11.50 o 
  -8 -10   2        7.88       20.21     14.54 o 
  -7 -10   2        2.15        5.84     16.80 o 
  -6 -10   2        5.69        7.41     13.35 o 
  -5 -10   2      103.73      104.98     18.66 o 
  -4 -10   2      125.59      170.63     21.89 o 
  -3 -10   2      567.30      614.30     30.85 o 
  -2 -10   2      281.77      319.74     18.78 o 
  -1 -10   2        0.59       14.80     11.55 o 
   0 -10   2       85.33       90.68     17.80 o 
   1 -10   2      277.48      257.32     21.01 o 
   2 -10   2       58.51       70.65     26.88 o 
   3 -10   2       18.08       21.29     13.65 o 
   4 -10   2       32.49       36.64     11.21 o 
   5 -10   2       79.27       81.63     11.98 o 
   6 -10   2      121.46      128.11     31.36 o 
   7 -10   2       21.41       30.23     18.82 o 
   8 -10   2        2.27        9.79     13.75 o 
   9 -10   2       93.89      118.83     39.09 o 
  10 -10   2      108.28      107.08     20.29 o 
  11 -10   2        3.59      -15.75     15.75 o 
  12 -10   2       36.19       65.86     20.27 o 
  13 -10   2        6.94       12.66     19.01 o 
  14 -10   2       29.49       35.88     19.57 o 
 -16  -9   2       90.22      109.46     25.23 o 
 -15  -9   2       10.37       -6.22     17.05 o 
 -14  -9   2       22.49       42.51     19.58 o 
 -13  -9   2       24.78       28.36     15.76 o 
 -12  -9   2      141.06      156.43     23.60 o 
 -11  -9   2        4.28       11.37     11.26 o 
 -10  -9   2       13.30       30.13     11.87 o 
  -9  -9   2       37.52       17.87     12.18 o 
  -8  -9   2       52.07       40.60     12.35 o 
  -7  -9   2       74.71       81.20     13.93 o 
  -6  -9   2      113.19      118.46     21.43 o 
  -5  -9   2      213.40      221.35     16.94 o 
  -4  -9   2        6.90        1.39     10.83 o 
  -3  -9   2       15.53        6.48      9.00 o 
  -2  -9   2       51.48       68.68     14.20 o 
  -1  -9   2      356.13      374.89     21.73 o 
   0  -9   2      258.53      253.76     15.20 o 
   1  -9   2       84.96      108.37     12.62 o 
   2  -9   2      450.42      549.98     33.86 o 
   3  -9   2      432.63      406.27     22.94 o 
   4  -9   2       10.76       32.65     12.83 o 
   5  -9   2       14.21       29.57     10.44 o 
   6  -9   2       19.31       22.31     10.62 o 
   7  -9   2      245.73      297.83     22.25 o 
   8  -9   2      121.36      174.06     21.03 o 
   9  -9   2       23.61        9.10     12.59 o 
  10  -9   2        5.72       -2.40     14.90 o 
  11  -9   2       10.20       11.75     14.93 o 
  12  -9   2       50.87       54.21     17.98 o 
  13  -9   2      106.96      166.25     25.68 o 
  14  -9   2        4.36       -6.63     16.97 o 
  15  -9   2        4.86       -0.44     24.30 o 
  16  -9   2       21.39        7.89     19.42 o 
 -17  -8   2       12.33        5.33     18.49 o 
 -16  -8   2       36.15       32.41     22.52 o 
 -15  -8   2       28.71       38.21     17.93 o 
 -14  -8   2       98.08       84.41     20.28 o 
 -13  -8   2       29.40       24.18     23.80 o 
 -12  -8   2       22.18       16.99     13.81 o 
 -11  -8   2      104.00      122.21     19.44 o 
 -10  -8   2      171.64      217.59     22.13 o 
  -9  -8   2       22.74       11.60     11.73 o 
  -8  -8   2      362.32      314.59     18.05 o 
  -7  -8   2      647.96      652.54     23.10 o 
  -6  -8   2      161.29      181.89     15.40 o 
  -5  -8   2       91.39       96.59     12.04 o 
  -4  -8   2      291.04      268.19     12.88 o 
  -3  -8   2      634.59      644.72     17.07 o 
  -2  -8   2      771.32      860.43     21.06 o 
  -1  -8   2      227.11      239.28     16.83 o 
   0  -8   2       11.69       -2.43      8.56 o 
   1  -8   2       81.94       99.15     11.13 o 
   2  -8   2      139.09      185.54     22.38 o 
   3  -8   2      419.19      419.66     20.70 o 
   4  -8   2      169.23      179.95     16.69 o 
   5  -8   2       14.70       12.80      8.70 o 
   6  -8   2       37.58       21.63     11.03 o 
   7  -8   2       57.69       90.34     13.04 o 
   8  -8   2       54.16       58.14     14.82 o 
   9  -8   2       76.98       91.97     17.89 o 
  10  -8   2       50.25       30.78     13.93 o 
  11  -8   2       62.24       56.20     17.84 o 
  12  -8   2       43.71       32.39     15.00 o 
  13  -8   2       69.05      131.50     30.76 o 
  14  -8   2        8.45       -6.45     15.74 o 
  15  -8   2        2.30       -5.50     20.32 o 
  16  -8   2       54.77       61.82     20.42 o 
  17  -8   2       83.17       93.51     30.18 o 
 -18  -7   2       14.48      -16.72     18.02 o 
 -17  -7   2        0.46      -14.26     15.92 o 
 -16  -7   2      112.40      129.15     23.95 o 
 -15  -7   2       11.00       -5.75     16.22 o 
 -14  -7   2       12.61        9.91     15.24 o 
 -13  -7   2      126.03      147.69     26.46 o 
 -12  -7   2       90.98      102.12     19.05 o 
 -11  -7   2       23.86       30.68     14.06 o 
 -10  -7   2      147.61      142.68     22.80 o 
  -9  -7   2       57.02       85.02     23.84 o 
  -8  -7   2      483.51      482.81     24.01 o 
  -7  -7   2       98.93      114.47     23.58 o 
  -6  -7   2       65.63       79.70     10.76 o 
  -5  -7   2      154.19      167.10     11.07 o 
  -4  -7   2      367.96      298.21     11.92 o 
  -3  -7   2     1086.67     1110.26     20.53 o 
  -2  -7   2       60.30      101.32     14.72 o 
  -1  -7   2      198.10      227.99     11.34 o 
   0  -7   2       16.83       32.44      7.14 o 
   1  -7   2     1161.71     1094.20     47.21 o 
   2  -7   2     1816.54     1992.67     37.90 o 
   3  -7   2        8.07        2.02      7.86 o 
   4  -7   2       29.40       30.69      9.95 o 
   5  -7   2      161.86      192.44     14.20 o 
   6  -7   2      677.54      679.61     36.68 o 
   7  -7   2      167.58      184.61     17.64 o 
   8  -7   2      758.23      720.58     23.11 o 
   9  -7   2       81.99       79.09     15.28 o 
  10  -7   2      436.10      477.29     27.20 o 
  11  -7   2       55.10       44.44     23.32 o 
  12  -7   2       58.55       99.44     18.37 o 
  13  -7   2      108.48      144.33     26.94 o 
  14  -7   2        9.71       -1.69     15.72 o 
  15  -7   2       24.76       23.36     16.13 o 
  16  -7   2       13.42       16.67     17.64 o 
  17  -7   2       62.90       58.08     20.48 o 
  18  -7   2       25.95       48.75     20.73 o 
 -19  -6   2        0.42      -16.33     16.33 o 
 -18  -6   2        4.42       -3.09     16.77 o 
 -17  -6   2        3.73        1.22     15.78 o 
 -16  -6   2        4.46      -13.57     14.86 o 
 -15  -6   2       64.21       34.44     16.35 o 
 -14  -6   2       62.49       49.47     15.98 o 
 -13  -6   2       12.03        4.73     13.70 o 
 -12  -6   2       18.75       16.76     13.24 o 
 -11  -6   2      308.42      328.01     22.15 o 
 -10  -6   2      200.61      192.44     18.75 o 
  -9  -6   2      302.39      298.85     19.76 o 
  -8  -6   2      120.92      167.61     17.01 o 
  -7  -6   2       86.89       99.54     14.30 o 
  -6  -6   2      475.30      504.65     15.84 o 
  -5  -6   2      305.71      245.68     10.41 o 
  -4  -6   2       88.13       83.55      8.34 o 
  -3  -6   2      618.10      558.50     13.47 o 
  -2  -6   2      494.82      579.42     15.12 o 
  -1  -6   2     2277.74     2302.96     36.11 o 
   0  -6   2      200.16      217.43     12.31 o 
   1  -6   2     1517.96     1468.56     25.62 o 
   2  -6   2      231.18      188.44      9.69 o 
   3  -6   2      141.02      143.54     12.59 o 
   4  -6   2      863.66      786.18     23.32 o 
   5  -6   2      108.04      135.59     13.53 o 
   6  -6   2      131.65      156.58     15.56 o 
   7  -6   2      956.06      912.67     81.69 o 
   8  -6   2      769.34      711.15     22.35 o 
   9  -6   2       87.67      152.00     13.88 o 
  10  -6   2      898.49      742.26     29.78 o 
  11  -6   2      307.44      333.22     53.03 o 
  12  -6   2       61.96       94.80     18.28 o 
  13  -6   2       79.91       71.60     17.29 o 
  14  -6   2       36.88       44.47     16.21 o 
  15  -6   2      204.21      195.40     24.57 o 
  16  -6   2      187.78      256.92     28.58 o 
  17  -6   2       47.58       76.09     20.85 o 
  18  -6   2        3.22       -7.05     21.50 o 
  19  -6   2        5.27        1.65     18.12 o 
 -20  -5   2        0.68      -15.31     18.37 o 
 -19  -5   2        2.04      -16.35     16.35 o 
 -18  -5   2       20.36        9.22     18.82 o 
 -17  -5   2      138.17      164.36     28.92 o 
 -16  -5   2        0.40       -2.09     13.70 o 
 -15  -5   2       46.56       30.98     15.01 o 
 -14  -5   2      116.36      170.03     21.96 o 
 -13  -5   2      203.37      153.69     28.84 o 
 -12  -5   2       10.96       28.46     13.52 o 
 -11  -5   2      533.83      512.71     25.01 o 
 -10  -5   2      314.40      284.87     31.78 o 
  -9  -5   2      802.73      744.94     26.49 o 
  -8  -5   2      549.03      602.37     31.14 o 
  -7  -5   2      322.00      286.68     15.62 o 
  -6  -5   2      475.11      598.89     55.83 o 
  -5  -5   2     2417.77     2323.35     39.07 o 
  -4  -5   2      933.92      908.49     17.77 o 
  -3  -5   2     1977.02     1874.07     22.54 o 
  -2  -5   2      753.32      738.69     15.18 o 
  -1  -5   2      367.82      454.56     16.59 o 
   0  -5   2      450.88      466.46     14.17 o 
   1  -5   2     1134.97     1148.91     20.58 o 
   2  -5   2      437.41      495.45     24.56 o 
   3  -5   2      521.69      507.17     18.00 o 
   4  -5   2      328.53      280.78     14.72 o 
   5  -5   2      686.39      782.01     22.66 o 
   6  -5   2     2045.58     1873.39     44.26 o 
   7  -5   2      157.93      194.11     12.11 o 
   8  -5   2      328.32      338.99     14.79 o 
   9  -5   2      116.39      158.66     13.03 o 
  10  -5   2       56.64       65.53     19.12 o 
  11  -5   2      193.45      199.07     19.98 o 
  12  -5   2      108.74      168.58     20.81 o 
  13  -5   2      189.35      160.68     23.12 o 
  14  -5   2      375.89      409.07     25.77 o 
  15  -5   2      141.46      147.56     25.38 o 
  16  -5   2      120.05      116.39     20.97 o 
  17  -5   2      308.79      316.98     37.53 o 
  18  -5   2      137.18      126.80     34.72 o 
  19  -5   2       12.39      -16.49     16.49 o 
  20  -5   2        1.19       -3.97     18.99 o 
 -21  -4   2      134.88      144.12     26.65 o 
 -20  -4   2        9.28        9.52     19.81 o 
 -19  -4   2       12.19       13.47     19.06 o 
 -18  -4   2      160.85      127.21     23.31 o 
 -17  -4   2       22.19       13.57     16.83 o 
 -16  -4   2       48.70       95.52     19.32 o 
 -15  -4   2      255.86      272.18     22.79 o 
 -14  -4   2     1463.35     1553.14     70.45 o 
 -13  -4   2      206.40      170.47     20.35 o 
 -12  -4   2      143.41      154.16     18.10 o 
 -11  -4   2       77.70       66.83     15.46 o 
 -10  -4   2      781.45      845.72     72.53 o 
  -9  -4   2      636.32      549.70     67.79 o 
  -8  -4   2       60.53       81.32     10.63 o 
  -7  -4   2      110.92      127.48     14.20 o 
  -6  -4   2      865.90      686.32     23.43 o 
  -5  -4   2     2531.79     2875.70     32.85 o 
  -4  -4   2     1317.67     1165.05     17.73 o 
  -3  -4   2      114.60      123.00      6.36 o 
  -2  -4   2      188.88      185.70      7.02 o 
  -1  -4   2     1494.36     1439.16     96.93 o 
   0  -4   2      771.19      843.82     23.14 o 
   1  -4   2     4767.53     4570.97     38.63 o 
   2  -4   2     1280.58     1209.71     33.76 o 
   3  -4   2      623.21      416.59     15.14 o 
   4  -4   2     2302.61     2431.41    103.81 o 
   5  -4   2      179.19      252.80     11.55 o 
   6  -4   2      917.52     1016.86     20.81 o 
   7  -4   2       22.89       43.08      7.71 o 
   8  -4   2      110.62      119.81     10.91 o 
   9  -4   2      820.55      898.77     30.92 o 
  10  -4   2     1913.99     1729.26     30.73 o 
  11  -4   2      258.91      277.01     15.18 o 
  12  -4   2       52.66       58.87     32.44 o 
  13  -4   2      326.11      254.32     20.90 o 
  14  -4   2       37.98       37.90     19.34 o 
  15  -4   2      427.51      460.96     28.22 o 
  16  -4   2       92.10       90.45     19.49 o 
  17  -4   2       91.72       66.50     18.90 o 
  18  -4   2        6.12      -13.16     14.81 o 
  19  -4   2       52.56       57.10     21.18 o 
  20  -4   2       10.70        4.67     17.71 o 
  21  -4   2      152.55      123.55     25.85 o 
 -21  -3   2        5.33       -9.66     19.02 o 
 -20  -3   2       22.39       19.11     18.63 o 
 -19  -3   2      240.21      329.79     29.23 o 
 -18  -3   2      130.33      182.23     38.31 o 
 -17  -3   2       52.07       43.44     17.73 o 
 -16  -3   2      712.21      706.12     33.58 o 
 -15  -3   2      364.45      347.38     24.99 o 
 -14  -3   2      447.83      465.07     26.56 o 
 -13  -3   2     1213.73     1205.19     37.34 o 
 -12  -3   2     1297.50     1263.12     57.53 o 
 -11  -3   2       86.09      111.25     14.60 o 
 -10  -3   2      339.93      343.14     25.74 o 
  -9  -3   2      637.28      504.59     14.02 o 
  -8  -3   2       38.94       29.14      9.04 o 
  -7  -3   2       45.19       27.17      8.67 o 
  -6  -3   2      168.41      202.31     12.43 o 
  -5  -3   2      905.27      909.15    126.70 o 
  -4  -3   2     9859.50     8700.45    354.99 o 
  -3  -3   2     1435.07     1522.30     24.04 o 
  -2  -3   2      385.46      299.10     18.84 o 
  -1  -3   2     3106.36     2942.88     98.57 o 
   0  -3   2     3098.93     2616.81     49.27 o 
   1  -3   2     4185.27     4046.06    153.56 o 
   2  -3   2     1700.75     1547.19     34.04 o 
   3  -3   2     4155.32     4566.42     44.21 o 
   4  -3   2     3643.63     3146.77     42.07 o 
   5  -3   2     4499.91     4716.61     40.38 o 
   6  -3   2      834.44      645.75     21.80 o 
   7  -3   2      292.60      296.58     12.36 o 
   8  -3   2      150.67      141.50     10.03 o 
   9  -3   2      104.00      126.17     10.73 o 
  10  -3   2       14.46       10.25      6.63 o 
  11  -3   2     1805.58     1902.76     82.21 o 
  12  -3   2      322.88      331.21     16.21 o 
  13  -3   2       32.09       18.00     13.55 o 
  14  -3   2      117.58      138.38     18.63 o 
  15  -3   2       86.27      125.84     28.34 o 
  16  -3   2       10.56        1.74     13.34 o 
  17  -3   2       84.09       72.76     21.54 o 
  18  -3   2      347.89      395.34     46.07 o 
  19  -3   2      254.90      292.07     29.41 o 
  20  -3   2        7.64      -16.32     16.32 o 
  21  -3   2      120.83      147.53     26.60 o 
 -22  -2   2        2.46      -15.00     24.96 o 
 -21  -2   2      108.10       59.35     27.96 o 
 -20  -2   2       11.51        8.19     22.90 o 
 -19  -2   2       39.49       29.31     17.42 o 
 -18  -2   2      512.46      457.58     29.83 o 
 -17  -2   2       59.56       60.37     17.25 o 
 -16  -2   2      698.35      634.16     30.80 o 
 -15  -2   2      924.57      863.44     34.10 o 
 -14  -2   2     1500.34     1442.52     41.08 o 
 -13  -2   2      187.44      233.66     20.74 o 
 -12  -2   2      455.24      425.43     31.32 o 
 -11  -2   2      193.85      179.33     22.68 o 
 -10  -2   2       74.64       82.08      8.31 o 
  -9  -2   2      217.97      235.50     10.99 o 
  -8  -2   2     2205.60     2423.70     39.99 o 
  -7  -2   2     1259.60     1144.41     25.83 o 
  -6  -2   2      597.30      502.10     16.74 o 
  -5  -2   2     2525.81     2505.22     33.19 o 
  -4  -2   2     1750.28     1875.59    161.70 o 
  -3  -2   2     3639.14     2776.24    284.64 o 
  -2  -2   2     1480.95     1604.39     48.69 o 
  -1  -2   2      253.41      244.35     14.78 o 
   0  -2   2      808.80      656.37     24.48 o 
   2  -2   2     1140.44     1367.97     28.36 o 
   3  -2   2    10069.47     9839.67    666.99 o 
   4  -2   2    11581.50     9934.80    246.37 o 
   5  -2   2     1728.85     1572.22     51.54 o 
   6  -2   2      521.61      420.29     12.30 o 
   7  -2   2       43.52       49.62      6.77 o 
   8  -2   2     2581.10     2126.07     85.85 o 
   9  -2   2      253.90      257.14     12.23 o 
  10  -2   2      586.97      593.71     17.69 o 
  11  -2   2      691.41      592.05     18.51 o 
  12  -2   2       57.30       43.77      9.37 o 
  13  -2   2      295.35      276.19     15.28 o 
  14  -2   2      284.66      248.50     15.58 o 
  15  -2   2      288.81      310.17     22.81 o 
  16  -2   2      393.12      370.95     25.13 o 
  17  -2   2       21.44       10.66     17.42 o 
  18  -2   2      167.75      182.71     23.73 o 
  19  -2   2      126.80      152.33     25.03 o 
  20  -2   2        9.80       -2.86     16.83 o 
  21  -2   2       15.59       29.85     21.02 o 
  22  -2   2       38.87       61.88     21.61 o 
 -22  -1   2       16.48       43.63     29.44 o 
 -21  -1   2       17.86       15.00     25.68 o 
 -20  -1   2        2.32      -22.56     22.56 o 
 -19  -1   2       32.07        8.36     23.12 o 
 -18  -1   2        5.89      -11.16     18.44 o 
 -17  -1   2      921.96      902.09     37.28 o 
 -16  -1   2     1752.56     1755.46     85.45 o 
 -15  -1   2      519.68      396.52     25.15 o 
 -14  -1   2      198.92      211.39     20.00 o 
 -13  -1   2     1556.11     1727.17     41.51 o 
 -12  -1   2     2420.92     2345.37    105.49 o 
 -11  -1   2     1635.28     1600.41     36.37 o 
 -10  -1   2      717.55      854.30     38.89 o 
  -9  -1   2     2095.54     2406.57     40.65 o 
  -8  -1   2     9099.84     9747.86    119.70 o 
  -7  -1   2     1882.20     1702.00    161.36 o 
  -6  -1   2     2170.09     2192.94     47.75 o 
  -5  -1   2     2231.50     2207.78     44.71 o 
  -4  -1   2      919.50      802.27     32.56 o 
  -2  -1   2    26832.24    24130.72    170.38 o 
  -1  -1   2    95257.34    94455.77    678.79 o 
   3  -1   2    22373.37    20197.62    148.62 o 
   4  -1   2       55.56       36.77      4.74 o 
   5  -1   2     1114.35     1049.65     16.42 o 
   6  -1   2     1939.49     1603.57     29.25 o 
   7  -1   2     3317.28     3329.89     62.83 o 
   8  -1   2     7210.04     7668.17    144.78 o 
   9  -1   2     1352.99     1235.95     22.41 o 
  10  -1   2     1338.89     1282.18     46.27 o 
  11  -1   2     1221.34     1189.49     61.46 o 
  12  -1   2      982.28      890.37     27.84 o 
  13  -1   2     1513.95     1458.39     29.11 o 
  14  -1   2       56.16       57.01     10.52 o 
  15  -1   2       29.20       18.76      9.91 o 
  16  -1   2       22.63       34.88     14.22 o 
  17  -1   2      171.23      181.97     21.86 o 
  18  -1   2       89.89       72.44     18.32 o 
  19  -1   2       25.00       26.23     17.45 o 
  20  -1   2        0.21       -4.84     21.40 o 
  21  -1   2        2.16        3.48     25.48 o 
  22  -1   2        6.50       25.28     29.96 o 
 -22   0   2       25.48       35.72     30.40 o 
 -21   0   2       28.49       39.83     25.84 o 
 -20   0   2       39.88       74.99     28.68 o 
 -19   0   2      201.49      278.88     40.19 o 
 -18   0   2        8.39        4.16     18.64 o 
 -17   0   2        1.49       16.20     19.92 o 
 -16   0   2      293.50      340.47     33.20 o 
 -15   0   2     1080.67     1099.57     48.71 o 
 -14   0   2        4.15        2.48     15.28 o 
 -13   0   2      247.61      232.33     23.60 o 
 -12   0   2      612.20      590.15     24.61 o 
 -11   0   2      339.18      340.35     19.24 o 
 -10   0   2     1623.32     1612.96     46.71 o 
  -9   0   2      426.54      433.96     18.21 o 
  -8   0   2     1338.82     1068.66     38.95 o 
  -7   0   2     1347.96     1783.18     29.99 o 
  -6   0   2     1608.06     1382.55     24.84 o 
  -5   0   2     3378.16     3003.43     98.81 o 
  -4   0   2     6193.88     5489.94    166.68 o 
  -2   0   2     9481.20     8349.01     72.43 o 
  -1   0   2     6841.44     7614.79     68.75 o 
   0   0   2      548.75      849.88     16.20 o 
   1   0   2     6114.77     9199.93     83.39 o 
   2   0   2    10523.55    10629.98     86.99 o 
   3   0   2     8847.58    10500.88     85.23 o 
   4   0   2    10012.41    12521.97     89.43 o 
   5   0   2     6290.24     5872.06     38.17 o 
   6   0   2     1761.61     2121.83     23.35 o 
   7   0   2       19.11       31.97      7.72 o 
   9   0   2      888.23      770.65     17.58 o 
  10   0   2       46.10       19.04      6.36 o 
  11   0   2      982.71     1053.04     22.40 o 
  12   0   2      511.62      564.47     42.60 o 
  13   0   2      593.56      522.00     18.60 o 
  14   0   2      275.45      307.86     20.34 o 
  15   0   2     1191.44     1245.54     36.98 o 
  16   0   2      594.63      580.32     37.87 o 
  17   0   2        0.07      -15.00     15.00 o 
  18   0   2      410.47      488.25     38.11 o 
  19   0   2       88.47       98.43     26.20 o 
  20   0   2       84.12      113.38     30.36 o 
  21   0   2       25.21       46.51     26.48 o 
  22   0   2        2.27      -11.48     26.60 o 
 -22   1   2       17.93       26.08     27.80 o 
 -21   1   2       17.67        7.16     22.76 o 
 -20   1   2        2.19       23.00     23.08 o 
 -19   1   2       29.97       13.88     24.20 o 
 -18   1   2        7.63       -6.84     18.64 o 
 -17   1   2      919.02      950.39     49.63 o 
 -16   1   2     1750.35     1724.48     62.27 o 
 -15   1   2      520.87      480.53     35.56 o 
 -14   1   2      197.44      211.13     27.60 o 
 -13   1   2     1552.21     1656.89     53.83 o 
 -12   1   2     2421.57     2371.15     60.87 o 
 -11   1   2     1640.66     1522.51     46.75 o 
 -10   1   2      737.98      903.12     35.08 o 
  -9   1   2     2099.40     2105.07     49.03 o 
  -8   1   2     9101.17     9492.25    105.43 o 
  -7   1   2     1904.48     1667.65     38.95 o 
  -6   1   2     2204.88     2163.50     41.51 o 
  -5   1   2     2276.47     2161.30     39.35 o 
  -4   1   2      936.33      750.66     21.68 o 
  -3   1   2      383.46      317.24     14.28 o 
  -2   1   2    26824.07    23454.37    170.78 o 
  -1   1   2    95231.45    83195.67    550.12 o 
   1   1   2     2063.15     1966.97     30.20 o 
   2   1   2     2717.96     2962.55     38.31 o 
   3   1   2    22377.02    21570.36    150.76 o 
   4   1   2       61.30       64.10     11.04 o 
   5   1   2     1116.06     1144.33     18.75 o 
   6   1   2     1895.65     1435.27     22.27 o 
   7   1   2     3265.50     3418.67     71.97 o 
   8   1   2     7188.17     7904.07    183.61 o 
   9   1   2     1351.85     1347.81     36.24 o 
  10   1   2     1338.67     1387.53     39.35 o 
  11   1   2     1211.14     1269.11     40.63 o 
  12   1   2      965.61      941.31     37.27 o 
  13   1   2     1506.96     1482.08     47.79 o 
  14   1   2       56.16       64.59     17.76 o 
  15   1   2       28.99       34.24     17.88 o 
  16   1   2       20.51       36.87     17.76 o 
  17   1   2      172.46      207.69     30.12 o 
  18   1   2       88.57       45.19     21.48 o 
  19   1   2       26.27       12.68     19.80 o 
  20   1   2        0.32       -6.20     22.64 o 
  21   1   2        2.27       40.39     27.52 o 
  22   1   2        6.29       18.72     27.76 o 
 -22   2   2        2.44        0.60     31.44 o 
 -21   2   2      107.30      117.38     34.00 o 
 -20   2   2       13.55       -8.12     23.00 o 
 -19   2   2       40.20       45.19     26.48 o 
 -18   2   2      511.86      513.37     41.47 o 
 -17   2   2       58.51       32.48     20.04 o 
 -16   2   2      700.36      752.98     43.27 o 
 -15   2   2      933.17      888.64     44.87 o 
 -14   2   2     1501.26     1477.80     53.31 o 
 -13   2   2      188.11      218.81     25.00 o 
 -12   2   2      454.26      449.38     30.24 o 
 -11   2   2      197.18      209.37     21.56 o 
 -10   2   2       74.37       59.27     14.12 o 
  -9   2   2      208.28      243.45     19.92 o 
  -8   2   2     2198.91     2358.92     49.99 o 
  -7   2   2     1250.60     1053.14     31.76 o 
  -6   2   2      595.39      414.18     20.36 o 
  -5   2   2     2519.36     2266.45     42.79 o 
  -4   2   2     1755.61     1552.07     33.76 o 
  -3   2   2     3651.63     2741.38     44.03 o 
  -2   2   2     1462.92     1565.66     32.12 o 
  -1   2   2      261.07      224.25     13.08 o 
   0   2   2      804.40      700.34     21.12 o 
   2   2   2     1153.16      865.04     23.12 o 
   3   2   2    10057.88     8965.69     84.87 o 
   4   2   2    11578.66     9624.00     80.67 o 
   5   2   2     1727.79     1563.66     26.76 o 
   6   2   2      520.42      450.66     17.32 o 
   7   2   2       44.53       78.75     11.20 o 
   8   2   2     2591.40     2020.88     39.43 o 
   9   2   2      259.48      251.89     17.84 o 
  10   2   2      590.32      592.20     27.16 o 
  11   2   2      695.53      600.64     28.92 o 
  12   2   2       57.11       82.31     16.88 o 
  13   2   2      296.20      282.72     23.96 o 
  14   2   2      280.04      313.68     26.56 o 
  15   2   2      289.87      283.76     27.84 o 
  16   2   2      390.62      427.10     32.48 o 
  17   2   2       20.86       27.68     19.48 o 
  18   2   2      167.57      245.37     34.20 o 
  19   2   2      126.43      158.94     31.12 o 
  20   2   2        8.66       25.56     24.72 o 
 -21   3   2        5.66       15.64     28.52 o 
 -20   3   2       22.51       22.80     26.72 o 
 -19   3   2      239.83      383.23     40.87 o 
 -18   3   2      129.01      104.27     28.48 o 
 -17   3   2       48.29       43.83     20.52 o 
 -16   3   2      710.73      650.55     40.91 o 
 -15   3   2      364.01      297.36     30.84 o 
 -14   3   2      448.81      481.61     34.80 o 
 -13   3   2     1211.26     1245.07     47.59 o 
 -12   3   2     1291.89     1361.65     47.71 o 
 -11   3   2       81.33       90.35     17.48 o 
 -10   3   2      337.13      360.31     25.32 o 
  -9   3   2      635.44      537.65     28.00 o 
  -8   3   2       37.55       45.79     12.52 o 
  -7   3   2       39.29       27.68     11.68 o 
  -6   3   2      169.43      195.25     17.72 o 
  -5   3   2      922.91      850.60     29.40 o 
  -4   3   2     9876.16     9012.60     96.31 o 
  -3   3   2     1440.50     1479.88     36.35 o 
  -2   3   2      376.59      272.48     17.72 o 
  -1   3   2     3113.31     3116.41     50.11 o 
   0   3   2     3113.39     2601.16     45.15 o 
   1   3   2     4201.27     4047.64     56.15 o 
   2   3   2     1716.56     1550.82     47.51 o 
   3   3   2     4156.76     4409.55     48.07 o 
   4   3   2     3639.92     2975.27     37.75 o 
   5   3   2     4486.47     4273.37     49.23 o 
   6   3   2      821.46      601.04     19.28 o 
   7   3   2      293.10      284.08     16.08 o 
   8   3   2      150.35      132.50     13.84 o 
   9   3   2      103.45       94.91     13.72 o 
  10   3   2       14.05        8.52     10.32 o 
  11   3   2     1813.08     1859.98     46.63 o 
  12   3   2      326.58      362.15     25.44 o 
  13   3   2       28.80       52.87     16.56 o 
  14   3   2      118.50      117.18     23.00 o 
  15   3   2       86.08      116.86     23.12 o 
  16   3   2       11.91       37.07     19.16 o 
  17   3   2       83.09       90.07     24.04 o 
 -18   4   2      161.47      119.70     31.60 o 
 -17   4   2       22.67       14.96     21.24 o 
 -16   4   2       51.01       59.23     22.40 o 
 -15   4   2      263.00      330.59     32.96 o 
 -14   4   2     1468.86     1548.75     56.43 o 
 -13   4   2      204.49      227.09     29.76 o 
 -12   4   2      141.58      142.10     24.96 o 
 -11   4   2       79.83       53.71     17.68 o 
 -10   4   2      776.79      912.43     37.83 o 
  -9   4   2      632.90      509.77     28.76 o 
  -8   4   2       56.37       70.63     15.04 o 
  -7   4   2      104.49      101.91     17.04 o 
  -6   4   2      868.16      662.15     28.92 o 
  -5   4   2     2535.81     3101.77     60.67 o 
  -4   4   2     1322.05     1094.85     34.40 o 
  -3   4   2      118.04      131.70     16.16 o 
  -2   4   2      190.63      201.29     17.76 o 
  -1   4   2     1473.66     1276.06     34.44 o 
   0   4   2      767.40      789.73     27.52 o 
   1   4   2     4772.65     4532.74     65.07 o 
   2   4   2     1274.29     1077.37     17.13 o 
   4   4   2     2291.02     2419.51     35.76 o 
   5   4   2      169.18      238.01     14.68 o 
   6   4   2      917.36      877.36     25.12 o 
   7   4   2       20.06       26.24      9.56 o 
   8   4   2      100.87       94.07     13.40 o 
   9   4   2      812.70      832.45     28.96 o 
  10   4   2     1904.34     1634.50     41.31 o 
  11   4   2      254.11      239.61     21.44 o 
  12   4   2       52.64       84.67     17.76 o 
  13   4   2      329.19      290.92     25.56 o 
  14   4   2       36.22      105.19     21.80 o 
 -15   5   2       48.00       33.16     21.72 o 
 -14   5   2      114.90      133.70     27.40 o 
 -13   5   2      198.86      168.42     27.84 o 
 -12   5   2        8.19       49.95     19.20 o 
 -11   5   2      526.55      612.48     36.99 o 
 -10   5   2      315.06      296.52     27.36 o 
  -9   5   2      802.40      819.89     37.27 o 
  -8   5   2      548.43      525.93     29.76 o 
  -7   5   2      308.71      292.56     24.08 o 
  -6   5   2      455.48      658.55     32.40 o 
  -5   5   2     2386.90     2410.87     54.91 o 
  -4   5   2      930.72      851.16     32.60 o 
  -3   5   2     1982.17     1965.65     48.35 o 
  -2   5   2      755.49      680.03     28.44 o 
  -1   5   2      370.10      469.34     24.16 o 
   0   5   2      474.96      440.14     23.12 o 
   1   5   2     1169.90     1039.54     32.72 o 
   2   5   2      450.88      466.06     13.21 o 
   3   5   2      523.36      481.21     16.84 o 
   4   5   2      325.69      226.57     13.12 o 
   5   5   2      699.59      732.10     23.40 o 
   6   5   2     2065.27     1918.38     38.67 o 
   7   5   2      171.57      224.97     18.84 o 
   8   5   2      337.19      320.32     21.00 o 
   9   5   2      116.94      113.66     17.76 o 
  10   5   2       55.68       47.59     15.72 o 
 -12   6   2       18.53       -9.32     18.36 o 
 -11   6   2      307.90      302.60     30.32 o 
 -10   6   2      198.86      234.85     28.40 o 
  -9   6   2      301.36      300.76     27.72 o 
  -8   6   2      128.95       91.43     20.60 o 
  -7   6   2       90.72       71.95     17.40 o 
  -6   6   2      476.06      496.61     29.60 o 
  -5   6   2      305.84      256.76     22.56 o 
  -4   6   2       90.02       78.67     16.24 o 
  -3   6   2      617.76      491.29     26.76 o 
  -2   6   2      500.53      540.25     27.96 o 
  -1   6   2     2275.39     2129.67     51.15 o 
   0   6   2      201.12      269.12     21.68 o 
   1   6   2     1515.02     1357.37     40.71 o 
   3   6   2      139.89      126.58     12.68 o 
   4   6   2      863.05      753.98     22.88 o 
   5   6   2      105.69      117.06     13.92 o 
   6   6   2      130.92      118.42     15.04 o 
  -9   7   2       56.56       54.31     21.72 o 
  -8   7   2      485.56      470.66     33.92 o 
  -7   7   2       97.39      139.70     24.92 o 
  -6   7   2       61.90       53.19     18.64 o 
  -5   7   2      155.20      162.38     22.12 o 
  -4   7   2      366.59      282.24     23.48 o 
  -3   7   2     1086.41     1084.93     39.31 o 
  -2   7   2       61.24       51.75     15.92 o 
  -1   7   2      201.02      170.18     19.44 o 
   0   7   2       19.54       23.88     13.32 o 
   1   7   2     1161.21     1053.54     37.23 o 
  -6   8   2      162.19      132.26     24.52 o 
  -5   8   2       91.80       64.15     19.16 o 
  -4   8   2      290.29      250.41     24.00 o 
  -3   8   2      637.41      542.01     30.84 o 
  -2   8   2      772.54      846.24     36.99 o 
  -1   8   2      223.87      240.81     24.12 o 
   0   8   2       11.86       -3.88     12.80 o 
  -2   9   2       49.65       40.79     19.44 o 
  -1   9   2      349.26      362.87     30.44 o 
  -1 -13   3       12.68        1.65     18.07 o 
   0 -13   3       11.86       16.30     19.30 o 
   1 -13   3        8.32       38.35     29.80 o 
  -8 -12   3       22.36       30.07     18.94 o 
  -7 -12   3        0.75      -16.16     16.16 o 
  -6 -12   3        3.98        5.55     16.77 o 
  -5 -12   3        0.57       -6.43     15.52 o 
  -4 -12   3       18.95       35.52     17.80 o 
  -3 -12   3       18.23        3.77     15.34 o 
  -2 -12   3        2.22      -10.85     15.62 o 
  -1 -12   3        7.04       -2.14     14.65 o 
   0 -12   3        0.27       -7.81     15.00 o 
   1 -12   3       21.51       18.13     15.35 o 
   2 -12   3        5.34       10.17     15.26 o 
   3 -12   3        0.89        0.09     30.82 o 
   4 -12   3        4.24       -5.44     13.75 o 
   5 -12   3        0.98       -5.36     14.70 o 
   6 -12   3        4.52       13.29     16.51 o 
   7 -12   3       14.85       14.60     16.88 o 
   8 -12   3       14.72       -4.48     22.88 o 
 -12 -11   3        7.04      -17.36     17.36 o 
 -11 -11   3       20.91       25.14     18.57 o 
 -10 -11   3        1.50      -13.73     13.73 o 
  -9 -11   3        5.92      -15.10     15.10 o 
  -8 -11   3        5.28        1.33     13.54 o 
  -7 -11   3        1.41        2.55     14.22 o 
  -6 -11   3        2.70      -11.14     12.73 o 
  -5 -11   3       46.32       62.78     18.04 o 
  -4 -11   3       52.07       51.11     16.63 o 
  -3 -11   3       17.39       35.07     16.76 o 
  -2 -11   3       22.71       29.74     16.66 o 
  -1 -11   3       18.19       19.39     15.01 o 
   0 -11   3        0.67       -2.61     19.04 o 
   1 -11   3        1.13       -4.77     13.22 o 
   2 -11   3        8.05       12.55     12.68 o 
   3 -11   3       16.07       -6.04     13.50 o 
   4 -11   3        3.68       17.24     14.79 o 
   5 -11   3        9.93       27.69     13.90 o 
   6 -11   3        7.25        1.28     11.03 o 
   7 -11   3       13.14       -1.47     13.94 o 
   8 -11   3        9.94       -2.49     14.86 o 
   9 -11   3        1.23        5.94     16.39 o 
  10 -11   3       14.05       12.63     19.51 o 
  11 -11   3        4.50       -2.37     17.74 o 
 -14 -10   3        3.79      -11.90     17.67 o 
 -13 -10   3        1.89      -12.58     12.58 o 
 -12 -10   3       27.41       25.36     14.48 o 
 -11 -10   3       28.00       19.35     13.50 o 
 -10 -10   3        7.93        1.98     14.45 o 
  -9 -10   3       60.26       55.18     17.57 o 
  -8 -10   3        1.50        5.68     23.32 o 
  -7 -10   3        3.20       -3.98     12.87 o 
  -6 -10   3       50.31       40.81     15.05 o 
  -5 -10   3       10.89        7.00     13.41 o 
  -4 -10   3        6.42        0.10     14.00 o 
  -3 -10   3       12.83       14.95     13.98 o 
  -2 -10   3        3.51       -6.37     11.46 o 
  -1 -10   3        5.93       -4.28     13.02 o 
   0 -10   3      278.69      323.10     22.26 o 
   1 -10   3       51.31       42.84     15.94 o 
   2 -10   3      274.39      253.98     17.61 o 
   3 -10   3       64.76       60.80     21.90 o 
   4 -10   3       23.91        3.95     10.53 o 
   5 -10   3       40.35       42.61     12.31 o 
   6 -10   3       25.42        7.74     16.08 o 
   7 -10   3        7.47        9.46     14.08 o 
   8 -10   3        6.17       13.10     15.62 o 
   9 -10   3        4.58        3.59     14.33 o 
  10 -10   3        5.46       -3.68     14.10 o 
  11 -10   3       12.38        0.06     15.38 o 
  12 -10   3       12.23        7.57     16.02 o 
  13 -10   3        0.74        3.35     17.84 o 
  14 -10   3        9.40       -8.71     25.04 o 
 -16  -9   3        0.12        1.91     15.19 o 
 -15  -9   3        6.40       -0.13     13.64 o 
 -14  -9   3        2.02       12.38     13.42 o 
 -13  -9   3        0.95       -5.47     11.77 o 
 -12  -9   3       36.21       27.33     12.49 o 
 -11  -9   3        3.59        2.46     10.86 o 
 -10  -9   3       28.98       24.89     11.55 o 
  -9  -9   3       69.45       74.60     14.11 o 
  -8  -9   3      107.03      101.58     13.95 o 
  -7  -9   3      163.04      205.57     17.90 o 
  -6  -9   3       28.37       36.25     10.94 o 
  -5  -9   3      158.22      175.71     21.18 o 
  -4  -9   3       92.91       98.91     16.90 o 
  -3  -9   3       13.85       19.93      9.84 o 
  -2  -9   3       22.12       13.00      9.17 o 
  -1  -9   3       23.60       34.50     12.50 o 
   0  -9   3      105.30      123.60     16.78 o 
   1  -9   3      192.47      201.16     15.13 o 
   2  -9   3      105.26       96.81     12.39 o 
   3  -9   3       32.00       29.02     12.85 o 
   4  -9   3       20.35       14.05     18.58 o 
   5  -9   3       36.61       37.86     11.59 o 
   6  -9   3       35.49       37.82     16.57 o 
   7  -9   3       44.75       60.30     28.04 o 
   8  -9   3       76.42       70.50     15.91 o 
   9  -9   3       64.32      101.88     18.41 o 
  10  -9   3      117.19      141.47     21.65 o 
  11  -9   3       24.47       47.94     17.98 o 
  12  -9   3       14.82       18.49     16.29 o 
  13  -9   3        4.21       15.11     16.80 o 
  14  -9   3       24.67       51.32     33.78 o 
  15  -9   3        4.22       -3.20     17.68 o 
 -17  -8   3       11.65      -19.12     19.12 o 
 -16  -8   3        8.19       17.55     18.29 o 
 -15  -8   3       20.67       51.77     19.95 o 
 -14  -8   3       11.28        2.96     16.26 o 
 -13  -8   3       24.04       18.91     16.13 o 
 -12  -8   3       20.72       43.20     16.87 o 
 -11  -8   3       18.33        6.87     11.06 o 
 -10  -8   3      180.85      193.46     19.65 o 
  -9  -8   3       35.11       44.82     11.85 o 
  -8  -8   3      677.00      713.20     32.45 o 
  -7  -8   3      383.76      411.10     19.16 o 
  -6  -8   3      184.56      207.79     15.63 o 
  -5  -8   3       41.19       38.09      9.62 o 
  -4  -8   3        6.28        1.84      6.48 o 
  -3  -8   3      415.93      374.47     16.03 o 
  -2  -8   3      125.03      172.70     13.45 o 
  -1  -8   3        6.03       -3.84     10.90 o 
   0  -8   3      179.77      203.11     16.66 o 
   1  -8   3       84.18      112.26     21.80 o 
   2  -8   3      121.88      128.13     22.82 o 
   3  -8   3       81.48       77.84     14.10 o 
   4  -8   3      193.42      211.76     19.18 o 
   5  -8   3      161.87      156.18     17.51 o 
   6  -8   3      348.74      380.98     23.63 o 
   7  -8   3       45.73       30.47     10.20 o 
   8  -8   3       25.69       20.01     11.17 o 
   9  -8   3      194.30      197.23     36.99 o 
  10  -8   3      128.12      192.62     22.29 o 
  11  -8   3       17.34        2.65     16.72 o 
  12  -8   3       64.44       31.79     21.84 o 
  13  -8   3       22.26       26.88     16.73 o 
  14  -8   3        7.05        8.06     15.53 o 
  15  -8   3       33.45       19.57     18.09 o 
  16  -8   3       21.54       14.34     18.22 o 
  17  -8   3       32.84       38.96     20.75 o 
 -18  -7   3        8.94       21.64     24.26 o 
 -17  -7   3        6.56       -8.55     17.46 o 
 -16  -7   3        9.12       23.52     17.18 o 
 -15  -7   3       15.18       -1.14     15.91 o 
 -14  -7   3       37.96       43.56     17.04 o 
 -13  -7   3       89.38      137.65     28.56 o 
 -12  -7   3       36.33       18.61     14.12 o 
 -11  -7   3      117.28      123.32     26.98 o 
 -10  -7   3      171.73      212.62     22.30 o 
  -9  -7   3      465.68      355.38     22.28 o 
  -8  -7   3       72.04       60.81     10.78 o 
  -7  -7   3      459.50      452.22     20.10 o 
  -6  -7   3       50.23       99.75     17.50 o 
  -5  -7   3       46.46       48.57      7.80 o 
  -4  -7   3      334.01      281.28     11.52 o 
  -3  -7   3      167.50      162.14     10.00 o 
  -2  -7   3      129.61      149.18      9.61 o 
  -1  -7   3       86.24      112.03      9.76 o 
   0  -7   3      149.53      178.08     12.43 o 
   1  -7   3      146.07      149.62     21.16 o 
   2  -7   3      193.35      181.06     24.04 o 
   3  -7   3      208.68      270.65     17.53 o 
   4  -7   3      117.08      150.32     16.07 o 
   5  -7   3     1260.49     1094.32     54.09 o 
   6  -7   3      403.92      379.61     26.15 o 
   7  -7   3       87.94      117.80     18.59 o 
   8  -7   3      174.36      180.10     15.65 o 
   9  -7   3      104.12      102.54     21.84 o 
  10  -7   3       39.05       24.34     13.74 o 
  11  -7   3      153.88      144.82     20.29 o 
  12  -7   3      252.72      294.05     25.22 o 
  13  -7   3      103.05       89.11     23.72 o 
  14  -7   3      114.05      123.96     32.56 o 
  15  -7   3       17.88        2.28     15.94 o 
  16  -7   3       13.06       -8.37     16.87 o 
  17  -7   3       11.30       17.64     18.71 o 
  18  -7   3       10.14      -10.94     41.79 o 
 -19  -6   3        4.05        3.92     18.91 o 
 -18  -6   3        4.51      -16.79     16.79 o 
 -17  -6   3        7.81      -13.37     16.24 o 
 -16  -6   3        0.29        1.12     15.32 o 
 -15  -6   3       22.31       11.31     16.48 o 
 -14  -6   3       23.95       12.20     13.77 o 
 -13  -6   3       32.61       23.77     19.70 o 
 -12  -6   3       15.68       -1.26     12.74 o 
 -11  -6   3      136.60      121.15     17.41 o 
 -10  -6   3       27.95       20.61     11.77 o 
  -9  -6   3       41.80       61.77     13.30 o 
  -8  -6   3       19.00       18.05     13.36 o 
  -7  -6   3      460.92      479.80     21.50 o 
  -6  -6   3        1.75        4.14      5.44 o 
  -5  -6   3       56.65       59.45      7.04 o 
  -4  -6   3      654.33      664.65     15.05 o 
  -3  -6   3      125.75      130.02      8.54 o 
  -2  -6   3       10.15       29.29      5.66 o 
  -1  -6   3      315.20      273.45     28.06 o 
   0  -6   3      237.10      246.17     12.56 o 
   1  -6   3      581.13      582.34     17.80 o 
   2  -6   3      179.94      148.37      9.70 o 
   3  -6   3     1553.11     1619.19     33.63 o 
   4  -6   3      102.30      100.42     12.65 o 
   5  -6   3      420.39      379.74     18.02 o 
   6  -6   3      161.55      204.15     13.38 o 
   7  -6   3       56.97       72.70     12.57 o 
   8  -6   3       22.39       13.49      8.54 o 
   9  -6   3      114.72       76.33     11.76 o 
  10  -6   3      187.91      209.14     16.70 o 
  11  -6   3      547.92      476.01     26.01 o 
  12  -6   3      414.77      395.27     24.81 o 
  13  -6   3      206.27      170.56     21.75 o 
  14  -6   3        3.13       -9.83     14.34 o 
  15  -6   3       14.73       23.12     16.06 o 
  16  -6   3       18.39       25.46     17.12 o 
  17  -6   3       52.24       63.15     20.04 o 
  18  -6   3       23.58        0.96     18.84 o 
  19  -6   3        9.90       -5.03     18.80 o 
 -20  -5   3        0.90       -1.68     18.79 o 
 -19  -5   3        0.67        9.43     21.34 o 
 -18  -5   3       19.67       20.37     17.39 o 
 -17  -5   3       32.59       34.93     37.09 o 
 -16  -5   3       28.93       33.98     17.76 o 
 -15  -5   3      115.93       91.26     44.15 o 
 -14  -5   3       23.89       26.58     13.90 o 
 -13  -5   3       36.82       17.12     13.48 o 
 -12  -5   3       27.27       26.37     13.73 o 
 -11  -5   3       28.18        2.97     11.54 o 
 -10  -5   3      249.89      219.79     25.82 o 
  -9  -5   3       80.44       63.50     12.89 o 
  -8  -5   3        9.23        3.47     16.38 o 
  -7  -5   3      104.81      136.35     13.43 o 
  -6  -5   3      272.86      215.71     10.57 o 
  -5  -5   3       20.95       64.87      6.60 o 
  -4  -5   3      255.67      252.69     15.59 o 
  -3  -5   3       10.39       13.27      4.54 o 
  -2  -5   3      235.02      250.17      9.07 o 
  -1  -5   3      669.45      784.47     30.66 o 
   0  -5   3      151.24      174.92      9.63 o 
   1  -5   3      782.87      699.92     15.50 o 
   2  -5   3      819.96     1028.74     17.51 o 
   3  -5   3     1768.96     1854.38     67.19 o 
   4  -5   3     1361.38     1414.34     30.36 o 
   5  -5   3      143.85      180.76     16.62 o 
   6  -5   3      402.17      481.71     16.40 o 
   7  -5   3      399.36      310.43     16.40 o 
   8  -5   3        7.69        5.94      7.40 o 
   9  -5   3      246.88      280.66     14.93 o 
  10  -5   3      616.15      702.74     21.79 o 
  11  -5   3       33.44       28.05     10.31 o 
  12  -5   3      676.61      678.79     30.07 o 
  13  -5   3      221.77      266.35     25.28 o 
  14  -5   3      106.42       55.03     18.58 o 
  15  -5   3       42.39       25.41     17.02 o 
  16  -5   3       40.33       32.99     17.55 o 
  17  -5   3       24.15       18.63     17.53 o 
  18  -5   3        3.12       -6.23     16.27 o 
  19  -5   3       19.77       19.06     24.74 o 
  20  -5   3        0.34       -0.93     19.03 o 
 -21  -4   3        0.19        6.27     20.12 o 
 -20  -4   3        9.27        7.41     18.22 o 
 -19  -4   3        1.08       -8.27     25.90 o 
 -18  -4   3        5.75       14.19     15.43 o 
 -17  -4   3        1.00       -0.26     15.80 o 
 -16  -4   3       23.70       23.12     14.55 o 
 -15  -4   3      125.47      116.38     43.57 o 
 -14  -4   3       12.58       19.08     13.45 o 
 -13  -4   3       86.91       79.30     20.36 o 
 -12  -4   3      146.10      142.78     18.17 o 
 -11  -4   3       11.72        6.80     10.34 o 
 -10  -4   3       46.80       49.25     12.78 o 
  -9  -4   3      130.75      158.98     15.90 o 
  -8  -4   3      274.58      196.67     15.35 o 
  -7  -4   3       44.53       19.57      8.57 o 
  -6  -4   3       95.19       67.46     17.12 o 
  -5  -4   3     3014.23     3126.95     41.74 o 
  -4  -4   3      638.98      500.76     27.99 o 
  -3  -4   3      153.18      123.56     11.35 o 
  -2  -4   3     1571.78     1557.88     21.00 o 
  -1  -4   3     2426.50     2262.40     85.27 o 
   0  -4   3      990.70      899.52     16.16 o 
   1  -4   3      962.54     1121.87     87.23 o 
   2  -4   3       75.84       61.43      5.52 o 
   3  -4   3     3133.74     3400.77     61.51 o 
   4  -4   3       42.17       29.02      9.20 o 
   5  -4   3      895.87     1031.95     24.97 o 
   6  -4   3      211.22      208.72     11.54 o 
   7  -4   3      264.02      265.60     22.27 o 
   8  -4   3      419.58      400.75     17.98 o 
   9  -4   3       17.57        5.44      7.02 o 
  10  -4   3       42.09       58.77     16.20 o 
  11  -4   3     1040.01     1095.15     26.45 o 
  12  -4   3      439.69      419.46     18.74 o 
  13  -4   3       38.70       54.42     19.60 o 
  14  -4   3       68.80       63.24     15.85 o 
  15  -4   3       96.95       94.61     17.82 o 
  16  -4   3       29.03       10.22     15.81 o 
  17  -4   3       10.79       21.09     16.55 o 
  18  -4   3       20.74        8.28     16.29 o 
  19  -4   3        1.06      -11.38     17.00 o 
  20  -4   3       56.70       88.49     22.20 o 
  21  -4   3        6.06      -12.95     28.64 o 
 -21  -3   3       11.37        6.61     23.12 o 
 -20  -3   3        8.78      -16.41     17.02 o 
 -19  -3   3       19.54       30.65     18.42 o 
 -18  -3   3       42.99       48.44     19.08 o 
 -17  -3   3       22.07       56.30     18.11 o 
 -16  -3   3        8.69        6.83     13.96 o 
 -15  -3   3       22.90       16.29     17.86 o 
 -14  -3   3      335.36      278.23     22.64 o 
 -13  -3   3      227.17      258.83     23.06 o 
 -12  -3   3       40.69       31.19     12.87 o 
 -11  -3   3      270.84      237.20     18.01 o 
 -10  -3   3      208.67      236.69     37.15 o 
  -9  -3   3      126.21      118.14     14.20 o 
  -8  -3   3      136.72      167.95     13.99 o 
  -7  -3   3     9397.96    10721.19    333.95 o 
  -6  -3   3      732.66      944.52     23.71 o 
  -5  -3   3     2002.05     2258.04     33.85 o 
  -4  -3   3     2954.93     2235.31     25.70 o 
  -3  -3   3     6605.98     7158.87    149.83 o 
  -2  -3   3     1006.77     1012.45     15.42 o 
  -1  -3   3      221.86      144.89      6.80 o 
   1  -3   3      797.48      917.21     26.66 o 
   2  -3   3      222.49      203.73     16.08 o 
   3  -3   3     2838.29     2854.73     51.83 o 
   4  -3   3      443.99      456.16     22.62 o 
   5  -3   3     1936.70     1727.47     72.22 o 
   6  -3   3     2579.60     2684.00     41.61 o 
   7  -3   3      902.44      911.78     29.15 o 
   8  -3   3       82.56       64.27      8.19 o 
   9  -3   3       19.16       -5.49      5.49 o 
  10  -3   3      273.73      366.73     22.10 o 
  11  -3   3      144.98      196.00     14.52 o 
  12  -3   3       36.15       25.85      9.36 o 
  13  -3   3      389.49      380.54     17.37 o 
  14  -3   3       32.79       83.80     16.41 o 
  15  -3   3       48.23       17.12     13.07 o 
  16  -3   3        7.44       -5.14     14.28 o 
  17  -3   3       12.76        3.31     24.54 o 
  18  -3   3        6.56       11.09     25.02 o 
  19  -3   3        2.62        5.01     16.77 o 
  20  -3   3       20.33       33.45     19.39 o 
  21  -3   3       19.65       19.81     18.74 o 
 -22  -2   3       14.51       -0.20     29.60 o 
 -21  -2   3       29.38       10.76     26.04 o 
 -20  -2   3        8.89       -9.96     16.74 o 
 -19  -2   3       42.94       56.41     19.86 o 
 -18  -2   3       72.57       39.98     17.14 o 
 -17  -2   3      367.79      361.20     27.58 o 
 -16  -2   3      866.44      918.54     36.39 o 
 -15  -2   3       65.67      103.38     30.46 o 
 -14  -2   3        6.38       11.36     11.75 o 
 -13  -2   3       27.37        8.43     11.93 o 
 -12  -2   3       52.95       92.74     14.93 o 
 -11  -2   3      513.67      505.27     22.85 o 
 -10  -2   3     1932.82     1755.91     61.17 o 
  -9  -2   3      164.73      182.22     15.25 o 
  -8  -2   3      467.19      404.23     45.63 o 
  -7  -2   3      751.53      800.31     22.27 o 
  -6  -2   3     2532.21     2336.61     90.41 o 
  -4  -2   3     5434.22     5147.61     49.89 o 
  -3  -2   3     3995.04     4050.68     30.77 o 
  -2  -2   3     3476.59     2565.25     22.34 o 
  -1  -2   3     6030.48     6070.98     87.53 o 
   0  -2   3     2658.27     2417.02     22.95 o 
   1  -2   3     1950.89     1987.37     37.11 o 
   2  -2   3      982.69      922.75     25.80 o 
   3  -2   3     1436.35     1515.51     35.08 o 
   4  -2   3     2077.60     2183.74     24.59 o 
   5  -2   3      513.91      389.75     32.91 o 
   6  -2   3     1276.58     1234.76     20.74 o 
   7  -2   3     1536.84     1631.78     24.41 o 
   8  -2   3     1370.71     1365.05     33.78 o 
   9  -2   3     1621.53     1632.86     27.02 o 
  10  -2   3     1787.16     1713.86     28.42 o 
  11  -2   3      740.00      901.08     26.31 o 
  12  -2   3      492.08      489.84     21.57 o 
  13  -2   3      718.00      706.58     21.89 o 
  14  -2   3       90.11       83.68     12.37 o 
  15  -2   3       24.51       23.57     10.29 o 
  16  -2   3       48.41        7.58     14.33 o 
  17  -2   3      216.49      276.29     25.40 o 
  18  -2   3        2.85       -8.80     14.06 o 
  19  -2   3        1.27        2.11     16.26 o 
  20  -2   3       43.21       17.57     18.23 o 
  21  -2   3       28.46       35.86     20.19 o 
 -22  -1   3        4.87        0.92     26.56 o 
 -21  -1   3       14.20       40.91     25.48 o 
 -20  -1   3        4.07       -7.72     23.48 o 
 -19  -1   3      133.32      228.85     36.59 o 
 -18  -1   3        1.05       -5.12     17.96 o 
 -17  -1   3      270.57      271.88     37.31 o 
 -16  -1   3       19.54       22.46     16.19 o 
 -15  -1   3      384.80      364.47     23.92 o 
 -14  -1   3       65.44       47.61     14.17 o 
 -13  -1   3       48.21       33.88     11.97 o 
 -12  -1   3       10.85       -6.05      9.98 o 
 -11  -1   3      847.72      828.84     38.71 o 
 -10  -1   3       40.67       58.48     10.75 o 
  -9  -1   3      287.51      250.03     64.63 o 
  -8  -1   3       19.88        8.96      7.20 o 
  -7  -1   3      447.48      524.99     24.04 o 
  -6  -1   3      775.10      795.82     41.75 o 
  -5  -1   3     1768.68     1882.78     90.21 o 
  -4  -1   3      920.20      737.52     16.61 o 
  -3  -1   3     2050.41     2413.77     93.35 o 
  -2  -1   3    53532.11    55702.50    356.95 o 
  -1  -1   3      622.33      619.43     14.56 o 
   0  -1   3     4463.93     3692.21     40.15 o 
   1  -1   3    12802.88    14321.95    137.38 o 
   2  -1   3    53202.97    53510.68    440.26 o 
   3  -1   3     3486.00     3128.81     49.07 o 
   4  -1   3      800.85     1047.42     26.92 o 
   5  -1   3     1869.11     1974.08     35.39 o 
   6  -1   3     2267.63     1794.94     22.69 o 
   7  -1   3      475.99      585.05     14.72 o 
   8  -1   3     2242.67     2068.79     30.33 o 
   9  -1   3      118.09      128.85      9.92 o 
  10  -1   3      825.78      753.92     19.63 o 
  11  -1   3      178.16      186.70     12.27 o 
  12  -1   3       59.85       76.04     11.08 o 
  13  -1   3      343.52      366.59     27.94 o 
  14  -1   3       29.42       24.10      9.69 o 
  15  -1   3       48.25       38.62     10.54 o 
  16  -1   3        3.91        1.27      9.77 o 
  17  -1   3       29.37        4.89     20.30 o 
  18  -1   3        3.11        6.87     14.53 o 
  19  -1   3       43.42       31.78     18.42 o 
  20  -1   3       26.44       48.83     23.96 o 
  21  -1   3        4.65       31.28     25.80 o 
  22  -1   3        4.50       -7.04     24.56 o 
 -22   0   3        1.40       31.12     26.24 o 
 -21   0   3        0.47       22.76     26.24 o 
 -20   0   3       12.82        0.76     22.16 o 
 -19   0   3        0.84      -20.16     20.16 o 
 -18   0   3       11.89      -15.28     20.64 o 
 -17   0   3        0.46       11.88     21.28 o 
 -16   0   3       15.44       10.96     18.20 o 
 -15   0   3        1.44       -6.88     18.20 o 
 -14   0   3       12.57       15.20     16.88 o 
 -13   0   3       30.76       10.76     16.12 o 
 -12   0   3       13.15        8.68     12.16 o 
 -11   0   3       27.56        3.64      8.39 o 
 -10   0   3       44.87        7.40      8.44 o 
  -9   0   3        5.95       -4.56      6.98 o 
  -8   0   3       57.18        1.96     16.50 o 
  -7   0   3       19.70       18.76      7.08 o 
  -6   0   3      146.00      113.15      9.70 o 
  -5   0   3       14.97        0.86      5.02 o 
  -4   0   3       39.87       86.60     16.88 o 
  -3   0   3       25.96       39.51      7.56 o 
  -1   0   3       41.30       25.12      5.00 o 
   0   0   3        2.59        4.72      4.72 o 
   3   0   3       37.93       90.99      6.52 o 
   4   0   3       61.09       50.89      5.92 o 
   5   0   3       42.89       91.10      7.88 o 
   6   0   3       23.50       17.91      4.54 o 
   7   0   3       11.49       20.27      5.19 o 
   8   0   3      456.16      454.70     13.51 o 
   9   0   3      259.94      342.40     12.74 o 
  10   0   3       65.45       95.57      9.45 o 
  11   0   3       90.19       68.17     10.82 o 
  12   0   3        0.93        3.58      6.98 o 
  13   0   3       25.41       17.75      8.18 o 
  14   0   3       31.27        6.76      8.68 o 
  15   0   3        5.67       -5.16     12.34 o 
  16   0   3       17.48       14.53     13.34 o 
  17   0   3        0.03       -1.24     16.80 o 
  18   0   3        0.17        6.72     18.92 o 
  19   0   3       15.90       18.44     23.20 o 
  20   0   3        1.69       13.00     21.92 o 
  21   0   3        0.67        5.20     26.00 o 
  22   0   3        0.99      -19.64     25.08 o 
 -22   1   3        4.77       18.80     27.84 o 
 -21   1   3       14.05       30.20     26.32 o 
 -20   1   3        4.12       15.88     22.84 o 
 -19   1   3      133.27      205.89     36.55 o 
 -18   1   3        1.08      -13.32     18.04 o 
 -17   1   3      269.87      255.60     31.84 o 
 -16   1   3       19.40       43.55     22.72 o 
 -15   1   3      385.09      459.30     36.39 o 
 -14   1   3       65.32       73.75     19.68 o 
 -13   1   3       48.08       33.36     17.76 o 
 -12   1   3       10.90        1.04     11.72 o 
 -11   1   3      847.75      869.52     37.55 o 
 -10   1   3       40.77       59.43     16.04 o 
  -9   1   3      287.22      239.89     19.88 o 
  -8   1   3       20.08       -6.08      8.44 o 
  -7   1   3      447.04      488.73     23.48 o 
  -6   1   3      775.12      658.23     24.48 o 
  -5   1   3     1766.98     1847.03     37.99 o 
  -4   1   3      916.67      716.74     22.96 o 
  -3   1   3     2044.19     2609.00     41.47 o 
  -1   1   3      623.06      677.83     20.64 o 
   0   1   3     4458.80     3646.34     47.79 o 
   1   1   3    12785.28    14235.28    116.78 o 
   2   1   3    53247.71    56345.17    356.95 o 
   3   1   3     3475.62     3011.91     25.36 o 
   4   1   3      797.93      986.43     16.14 o 
   5   1   3     1868.79     1934.75     68.91 o 
   6   1   3     2272.18     1724.25     26.98 o 
   7   1   3      478.79      553.09     16.24 o 
   8   1   3     2252.82     2074.92     32.12 o 
   9   1   3      116.55      148.45     11.99 o 
  10   1   3      823.49      795.65     22.68 o 
  11   1   3      177.83      216.92     14.77 o 
  12   1   3       60.09       92.79     17.40 o 
  13   1   3      347.17      350.91     27.04 o 
  14   1   3       30.01       31.20     16.08 o 
  15   1   3       47.64       51.83     18.12 o 
  16   1   3        3.80       -5.20     16.72 o 
  17   1   3       29.70       27.52     18.36 o 
  18   1   3        2.91        7.52     19.56 o 
  19   1   3       42.53       48.11     23.08 o 
  20   1   3       25.74       22.88     24.40 o 
  21   1   3        4.75        1.24     25.44 o 
 -22   2   3       14.57       19.76     31.56 o 
 -21   2   3       29.53        5.84     26.68 o 
 -20   2   3        8.99        4.20     25.04 o 
 -19   2   3       42.67       77.35     26.12 o 
 -18   2   3       73.07       44.27     23.80 o 
 -17   2   3      367.68      355.99     35.60 o 
 -16   2   3      866.66      916.19     48.75 o 
 -15   2   3       65.50       79.55     23.36 o 
 -14   2   3        6.32        0.28     15.24 o 
 -13   2   3       27.37        5.20     14.92 o 
 -12   2   3       52.99       86.95     19.52 o 
 -11   2   3      513.91      550.16     31.08 o 
 -10   2   3     1932.87     1944.53     51.95 o 
  -9   2   3      164.38      178.82     18.88 o 
  -8   2   3      467.78      414.62     24.32 o 
  -7   2   3      752.56      861.96     30.60 o 
  -6   2   3     2529.81     2295.28     46.75 o 
  -5   2   3       31.82       84.99     12.36 o 
  -4   2   3     5433.75     5329.43     69.99 o 
  -3   2   3     3991.31     3948.62     58.07 o 
  -2   2   3     3479.06     2446.66     44.43 o 
  -1   2   3     6041.23     6081.84     72.71 o 
   0   2   3     2664.29     2615.52     44.31 o 
   1   2   3     1948.52     1934.93     37.03 o 
   2   2   3      983.23      849.36     24.68 o 
   3   2   3     1431.98     1508.83     33.92 o 
   4   2   3     2084.73     2136.39     27.40 o 
   5   2   3      513.25      399.90     14.16 o 
   6   2   3     1271.38     1311.58     27.04 o 
   7   2   3     1538.39     1615.98     33.28 o 
   8   2   3     1370.17     1448.28     33.84 o 
   9   2   3     1625.17     1484.88     36.51 o 
  10   2   3     1794.38     1865.18     43.43 o 
  11   2   3      745.26      883.68     32.52 o 
  12   2   3      495.55      501.33     27.84 o 
  13   2   3      720.34      722.06     33.28 o 
  14   2   3       90.03       75.15     18.56 o 
  15   2   3       24.04       45.95     17.68 o 
  16   2   3       49.58       59.39     19.36 o 
  17   2   3      218.90      230.81     31.76 o 
  18   2   3        3.04       -0.68     19.36 o 
  19   2   3        1.31        9.36     22.24 o 
 -21   3   3       11.24       18.12     27.96 o 
 -20   3   3        8.73        4.00     25.88 o 
 -19   3   3       19.63       57.31     28.08 o 
 -18   3   3       43.08       42.63     25.76 o 
 -17   3   3       21.99        8.12     21.32 o 
 -16   3   3        8.64      -17.52     17.52 o 
 -15   3   3       22.94       23.72     19.80 o 
 -14   3   3      335.29      314.68     31.80 o 
 -13   3   3      226.78      262.32     27.84 o 
 -12   3   3       40.45       48.83     18.20 o 
 -11   3   3      271.11      205.73     23.68 o 
 -10   3   3      208.37      238.41     22.96 o 
  -9   3   3      125.56       69.63     15.96 o 
  -8   3   3      135.75      178.26     20.16 o 
  -7   3   3     9399.65    10844.47    121.14 o 
  -6   3   3      732.89      957.11     33.96 o 
  -5   3   3     2003.14     2141.31     47.83 o 
  -4   3   3     2955.95     2199.02     47.11 o 
  -3   3   3     6608.73     7149.02     89.43 o 
  -2   3   3     1009.23     1027.22     32.08 o 
  -1   3   3      223.15      125.74     14.36 o 
   0   3   3      884.63      468.14     21.40 o 
   1   3   3      801.34     1038.70     30.76 o 
   2   3   3      222.08      182.73     14.64 o 
   3   3   3     2832.73     3005.27     52.11 o 
   4   3   3      442.97      338.99     11.28 o 
   5   3   3     1939.45     1529.95     24.68 o 
   6   3   3     2586.66     2463.94     35.80 o 
   7   3   3      908.06      848.20     24.08 o 
   8   3   3       83.06       61.31     10.64 o 
   9   3   3       18.66        5.84      8.12 o 
  10   3   3      272.24      316.84     21.20 o 
  11   3   3      145.18      166.58     19.36 o 
  12   3   3       36.29       16.04     12.04 o 
  13   3   3      392.98      424.26     27.76 o 
  14   3   3       32.97       78.79     19.32 o 
  15   3   3       47.44        5.68     15.80 o 
  16   3   3        7.56       18.68     18.44 o 
 -19   4   3        1.09        4.08     25.72 o 
 -18   4   3        5.69      -21.32     21.32 o 
 -17   4   3        1.08       13.44     21.72 o 
 -16   4   3       23.54       47.71     23.80 o 
 -15   4   3      125.52      114.02     25.96 o 
 -14   4   3       12.63      -18.92     18.92 o 
 -13   4   3       86.69       46.71     20.36 o 
 -12   4   3      145.72      106.67     23.16 o 
 -11   4   3       11.65        5.16     12.84 o 
 -10   4   3       46.90       46.15     16.72 o 
  -9   4   3      130.82      121.66     19.68 o 
  -8   4   3      275.11      257.00     23.20 o 
  -7   4   3       44.50       24.64     12.04 o 
  -6   4   3       95.22       50.59     14.20 o 
  -5   4   3     3015.30     3179.76     63.15 o 
  -4   4   3      639.42      551.60     27.92 o 
  -3   4   3      152.05       99.47     16.08 o 
  -2   4   3     1576.52     1373.61     39.79 o 
  -1   4   3     2432.65     2297.60     49.39 o 
   0   4   3      993.45      923.47     31.60 o 
   1   4   3      964.78     1100.57     34.16 o 
   2   4   3       76.44       43.59     11.36 o 
   3   4   3     3139.18     3303.47     60.27 o 
   5   4   3      900.93     1044.78     22.88 o 
   6   4   3      212.35      162.50     12.60 o 
   7   4   3      262.65      236.41     14.56 o 
   8   4   3      418.53      360.47     18.68 o 
   9   4   3       16.98       17.44      8.88 o 
  10   4   3       43.09       36.43     12.64 o 
  11   4   3     1045.73     1011.10     34.76 o 
  12   4   3      442.48      436.58     26.84 o 
  13   4   3       38.43       53.67     16.52 o 
 -16   5   3       29.06       13.88     21.88 o 
 -15   5   3      116.12      111.94     25.80 o 
 -14   5   3       24.08       20.80     20.28 o 
 -13   5   3       36.68        1.12     18.64 o 
 -12   5   3       27.16       71.03     21.76 o 
 -11   5   3       28.17       23.56     17.64 o 
 -10   5   3      250.11      207.73     25.88 o 
  -9   5   3       80.18       51.63     16.48 o 
  -8   5   3        9.14       14.16     13.92 o 
  -7   5   3      103.81      137.06     21.88 o 
  -6   5   3      272.38      217.57     22.28 o 
  -5   5   3       20.75       90.47     17.68 o 
  -4   5   3      256.58      271.16     22.68 o 
  -3   5   3       10.15       -5.72     10.64 o 
  -2   5   3      234.43      239.01     20.88 o 
  -1   5   3      667.88      780.29     32.16 o 
   0   5   3      152.08      136.58     16.20 o 
   1   5   3      780.36      710.90     29.32 o 
   2   5   3      816.52     1095.29     37.19 o 
   3   5   3     1772.04     1924.58     48.39 o 
   4   5   3     1363.86     1245.55     21.40 o 
   5   5   3      145.44      150.34     11.40 o 
   6   5   3      400.83      434.94     18.12 o 
   7   5   3      398.45      278.60     16.80 o 
   8   5   3        7.23        6.56     10.04 o 
   9   5   3      244.96      243.57     19.60 o 
 -13   6   3       32.38       30.16     21.92 o 
 -12   6   3       15.52       27.28     19.28 o 
 -11   6   3      136.71      144.10     25.92 o 
 -10   6   3       28.57       19.56     18.80 o 
  -9   6   3       42.34       57.87     19.04 o 
  -8   6   3       19.02       17.12     16.44 o 
  -7   6   3      461.64      457.86     31.16 o 
  -6   6   3        1.68        1.56     13.48 o 
  -5   6   3       56.74       30.96     15.72 o 
  -4   6   3      654.42      672.39     34.28 o 
  -3   6   3      125.92      133.70     20.72 o 
  -2   6   3       10.34       25.72     12.84 o 
  -1   6   3      313.42      259.28     21.92 o 
   0   6   3      238.51      228.29     20.36 o 
   1   6   3      582.15      567.80     28.52 o 
   2   6   3      180.67      133.58     19.12 o 
   5   6   3      421.50      316.48     14.04 o 
 -10   7   3      171.95      218.81     32.16 o 
  -9   7   3      467.15      398.39     33.60 o 
  -8   7   3       72.43       92.55     22.88 o 
  -7   7   3      460.08      439.06     31.32 o 
  -6   7   3       49.58       90.87     21.40 o 
  -5   7   3       46.61       34.88     16.40 o 
  -4   7   3      335.01      307.88     26.52 o 
  -3   7   3      166.76      131.70     20.52 o 
  -2   7   3      128.82      137.82     21.16 o 
  -1   7   3       86.07       89.43     17.00 o 
   0   7   3      150.02      179.06     23.76 o 
   1   7   3      146.28      105.83     19.80 o 
   2   7   3      193.89      185.29     22.72 o 
  -7   8   3      384.30      376.27     33.36 o 
  -6   8   3      183.91      209.13     30.60 o 
  -5   8   3       40.79       52.07     19.28 o 
  -4   8   3        6.11        6.72     15.68 o 
  -3   8   3      416.17      350.43     27.56 o 
  -2   8   3      124.47      151.54     22.80 o 
  -1   8   3        6.00      -13.80     13.80 o 
   0   8   3      178.94      217.93     25.40 o 
   1   8   3       83.44       73.07     19.12 o 
  -4   9   3       92.38      122.54     25.64 o 
  -3   9   3       13.77       12.84     17.84 o 
  -2   9   3       22.03        4.44     17.32 o 
  -1   9   3       24.05       30.48     18.00 o 
   0   9   3      105.63      102.07     21.16 o 
  -8 -12   4        2.44       -3.79     16.27 o 
  -7 -12   4       11.44       -2.21     17.56 o 
  -6 -12   4       43.74       65.59     19.80 o 
  -5 -12   4       17.68       25.79     17.60 o 
  -4 -12   4        7.25       -2.53     16.24 o 
  -3 -12   4        3.20      -14.34     15.38 o 
  -2 -12   4        6.77        6.58     16.18 o 
  -1 -12   4       18.27       23.60     16.80 o 
   0 -12   4       16.34       41.43     18.10 o 
   1 -12   4        3.10       15.16     23.96 o 
   2 -12   4       60.18       65.12     18.53 o 
   3 -12   4       33.87       32.69     15.64 o 
   4 -12   4       12.03       20.96     16.62 o 
   5 -12   4       40.74       28.52     17.03 o 
   6 -12   4       31.86       43.15     19.17 o 
   7 -12   4       12.11       18.63     17.48 o 
   8 -12   4       10.71       16.47     17.71 o 
 -11 -11   4        1.63       -2.24     16.88 o 
 -10 -11   4        3.39        8.58     18.01 o 
  -9 -11   4        3.30      -11.19     20.40 o 
  -8 -11   4       26.49       59.62     19.61 o 
  -7 -11   4       20.90       43.07     17.98 o 
  -6 -11   4        1.48        4.62     15.37 o 
  -5 -11   4        6.98       -4.22     14.20 o 
  -4 -11   4       15.77       12.65     15.27 o 
  -3 -11   4      102.08      110.80     20.50 o 
  -2 -11   4       77.17       96.74     19.11 o 
  -1 -11   4        6.35        0.59     13.85 o 
   0 -11   4        3.21      -12.18     12.88 o 
   1 -11   4        6.86       24.54     13.86 o 
   2 -11   4        3.79        7.69     16.40 o 
   3 -11   4       48.61       48.61     31.56 o 
   4 -11   4       42.11       23.77     14.75 o 
   5 -11   4       33.27       47.09     11.96 o 
   6 -11   4        0.61       -1.79     14.78 o 
   7 -11   4       70.50      104.67     20.91 o 
   8 -11   4       60.09       82.01     21.18 o 
   9 -11   4       27.17       58.54     20.40 o 
  10 -11   4        6.41       -0.53     16.43 o 
  11 -11   4        0.90       12.38     18.70 o 
 -14 -10   4        7.14       23.60     14.27 o 
 -13 -10   4       11.73        8.18     13.95 o 
 -12 -10   4        2.25       -6.26     12.66 o 
 -11 -10   4        8.09       -0.45     16.16 o 
 -10 -10   4       61.91       70.02     19.52 o 
  -9 -10   4        8.25        5.06     14.39 o 
  -8 -10   4      106.78      105.10     20.78 o 
  -7 -10   4       55.02       50.69     16.04 o 
  -6 -10   4        0.35        5.33     12.99 o 
  -5 -10   4       57.94       83.85     18.18 o 
  -4 -10   4      266.72      304.26     24.10 o 
  -3 -10   4       38.19       45.38     15.61 o 
  -2 -10   4       27.98       21.31     14.72 o 
  -1 -10   4       11.63       18.58     10.81 o 
   0 -10   4        4.29        2.24     11.28 o 
   1 -10   4      513.41      565.32     22.91 o 
   2 -10   4      437.63      420.70     20.45 o 
   3 -10   4       36.94       47.98     12.11 o 
   4 -10   4       12.49       -1.72     12.07 o 
   5 -10   4       16.42       14.36     11.12 o 
   6 -10   4      111.89      106.23     14.97 o 
   7 -10   4      149.97      191.22     22.99 o 
   8 -10   4        4.54      -10.98     14.21 o 
   9 -10   4        4.20        5.60     14.17 o 
  10 -10   4        3.29      -13.34     15.26 o 
  11 -10   4       48.46       76.47     20.58 o 
  12 -10   4       44.01       55.44     19.50 o 
  13 -10   4        8.55       27.89     18.43 o 
 -16  -9   4       47.80       59.32     18.24 o 
 -15  -9   4       33.09       19.92     15.59 o 
 -14  -9   4        1.03       -8.31     13.10 o 
 -13  -9   4       16.75       13.92     12.85 o 
 -12  -9   4       22.19        1.16     11.99 o 
 -11  -9   4       21.05       14.28     12.26 o 
 -10  -9   4       51.13       48.62     13.34 o 
  -9  -9   4       48.40       41.29     12.14 o 
  -8  -9   4      224.56      256.22     18.20 o 
  -7  -9   4       52.46       59.66     20.38 o 
  -6  -9   4       29.25       20.94     14.76 o 
  -5  -9   4      191.75      188.97     28.16 o 
  -4  -9   4      544.29      621.23     35.56 o 
  -3  -9   4        2.39        2.97     11.47 o 
  -2  -9   4       78.29       80.99     12.26 o 
  -1  -9   4      160.16      154.02     19.66 o 
   0  -9   4      119.36      121.36     16.38 o 
   1  -9   4      119.49       88.67     15.24 o 
   2  -9   4       70.88      119.59     17.22 o 
   3  -9   4      383.37      365.41     22.21 o 
   4  -9   4      257.83      255.67     19.80 o 
   5  -9   4      103.91      147.31     19.18 o 
   6  -9   4        1.41       -2.62     10.01 o 
   7  -9   4       40.02       46.72     12.29 o 
   8  -9   4       94.41      100.54     17.95 o 
   9  -9   4       26.13       35.31     15.34 o 
  10  -9   4       46.64       76.40     18.77 o 
  11  -9   4       45.89       33.98     15.97 o 
  12  -9   4       23.66       34.92     17.18 o 
  13  -9   4        6.00        7.53     15.79 o 
  14  -9   4       37.61       64.53     20.41 o 
  15  -9   4       46.31       50.97     21.38 o 
 -17  -8   4      102.30      127.41     19.66 o 
 -16  -8   4       21.45       26.64     14.59 o 
 -15  -8   4       22.77       57.96     15.15 o 
 -14  -8   4       18.92       17.51     13.27 o 
 -13  -8   4        0.66      -10.86     10.86 o 
 -12  -8   4        3.49       -0.41     14.95 o 
 -11  -8   4      150.95      212.88     19.55 o 
 -10  -8   4       78.44       46.77     12.44 o 
  -9  -8   4       16.45       15.59      9.80 o 
  -8  -8   4      518.91      512.55     35.17 o 
  -7  -8   4       38.51       22.15     10.12 o 
  -6  -8   4     1338.89     1363.91     30.75 o 
  -5  -8   4       52.06       37.19     11.08 o 
  -4  -8   4       31.68       37.37      9.59 o 
  -3  -8   4      362.77      356.26     23.14 o 
  -2  -8   4      117.74      124.35     18.34 o 
  -1  -8   4       28.38       34.04      9.60 o 
   0  -8   4     1213.20     1332.38     51.59 o 
   1  -8   4     1258.95     1402.93     53.23 o 
   2  -8   4      127.58      145.82     25.24 o 
   3  -8   4      130.02      132.39     16.60 o 
   4  -8   4      168.45      210.76     18.80 o 
   5  -8   4      821.10      875.53     30.28 o 
   6  -8   4      282.53      265.57     17.24 o 
   7  -8   4       30.88       43.06     11.48 o 
   8  -8   4      145.57      121.75     14.99 o 
   9  -8   4      178.88      195.92     21.74 o 
  10  -8   4       55.51       47.21     17.34 o 
  11  -8   4       11.07        1.25     13.25 o 
  12  -8   4       66.74       73.45     18.55 o 
  13  -8   4      103.95      129.79     30.88 o 
  14  -8   4      152.08      171.42     24.39 o 
  15  -8   4       89.13       63.14     21.04 o 
  16  -8   4        2.38       34.75     32.68 o 
  17  -8   4       57.17       49.91     21.64 o 
 -18  -7   4       34.74       12.32     19.34 o 
 -17  -7   4       18.60       -8.95     17.32 o 
 -16  -7   4        2.98        7.24     17.56 o 
 -15  -7   4       56.01       42.78     18.64 o 
 -14  -7   4       59.26       60.04     17.56 o 
 -13  -7   4      338.71      336.60     26.40 o 
 -12  -7   4       68.68       74.03     17.43 o 
 -11  -7   4        1.25       -9.19      9.19 o 
 -10  -7   4       21.01       -4.13      9.18 o 
  -9  -7   4      531.98      526.61     21.22 o 
  -8  -7   4        1.21       14.41      9.00 o 
  -7  -7   4       29.87       22.79      9.84 o 
  -6  -7   4      130.65      135.71     12.74 o 
  -5  -7   4      197.43      180.74     13.43 o 
  -4  -7   4        3.65       -5.37      5.37 o 
  -3  -7   4      181.95      155.10      9.65 o 
  -2  -7   4      170.88      183.06     10.04 o 
  -1  -7   4     1208.34     1319.41     24.81 o 
   0  -7   4      367.82      378.23     28.28 o 
   1  -7   4       49.60       51.11     17.16 o 
   2  -7   4      972.06      840.04     39.23 o 
   3  -7   4     2127.96     2312.00     44.17 o 
   4  -7   4      538.41      572.38     54.81 o 
   5  -7   4      170.49      206.24     18.86 o 
   6  -7   4      176.88      203.84     14.65 o 
   7  -7   4        0.30       -3.73     10.29 o 
   8  -7   4       23.21        5.66     12.11 o 
   9  -7   4       89.36      118.27     14.44 o 
  10  -7   4      488.17      541.19     27.53 o 
  11  -7   4      389.37      374.77     24.70 o 
  12  -7   4       46.54       18.50     14.69 o 
  13  -7   4      240.28      269.14     33.02 o 
  14  -7   4        2.60        2.43     15.74 o 
  15  -7   4      327.02      363.79     27.93 o 
  16  -7   4      203.07      190.86     25.65 o 
  17  -7   4       24.71       21.32     19.64 o 
  18  -7   4       19.12        1.66     18.68 o 
 -19  -6   4        2.22        9.67     23.60 o 
 -18  -6   4       51.41       41.08     19.68 o 
 -17  -6   4       31.76      105.46     22.19 o 
 -16  -6   4       19.66       36.75     30.56 o 
 -15  -6   4      215.98      231.92     25.84 o 
 -14  -6   4      103.72      121.37     23.34 o 
 -13  -6   4       48.59       75.97     35.88 o 
 -12  -6   4      235.79      268.02     22.99 o 
 -11  -6   4     1169.18      966.98     35.10 o 
 -10  -6   4      643.80      563.59     52.57 o 
  -9  -6   4      577.92      560.93     40.91 o 
  -8  -6   4       42.46       18.69      8.83 o 
  -7  -6   4       50.46       88.37     10.70 o 
  -6  -6   4       25.80       48.78      8.92 o 
  -5  -6   4      509.57      482.41     18.48 o 
  -4  -6   4      361.40      232.13      9.67 o 
  -3  -6   4      176.63      202.67      9.26 o 
  -2  -6   4      201.91      180.98     10.24 o 
  -1  -6   4      122.61      138.51     15.88 o 
   0  -6   4      652.52      602.11     39.03 o 
   1  -6   4     2467.66     2048.00     98.19 o 
   2  -6   4      682.17      754.66     35.20 o 
   3  -6   4        9.20       -2.08     11.24 o 
   4  -6   4      184.17      214.65     15.54 o 
   5  -6   4     1148.75     1028.14     29.14 o 
   6  -6   4      821.19      866.33     22.99 o 
   7  -6   4      325.77      282.68     15.27 o 
   8  -6   4       28.54       27.23      9.01 o 
   9  -6   4       15.83        5.06      9.09 o 
  10  -6   4     1172.44     1106.47     28.59 o 
  11  -6   4      182.05      171.44     17.04 o 
  12  -6   4      370.91      344.31     24.94 o 
  13  -6   4      243.75      315.26     26.38 o 
  14  -6   4      609.94      620.41     31.70 o 
  15  -6   4       75.51       74.21     18.82 o 
  16  -6   4       98.18       68.30     19.24 o 
  17  -6   4       62.83       97.60     21.82 o 
  18  -6   4       83.83      145.72     24.94 o 
  19  -6   4       30.10       31.10     27.88 o 
 -20  -5   4       15.07        1.03     19.61 o 
 -19  -5   4       53.60        5.79     17.81 o 
 -18  -5   4        5.57       11.04     17.14 o 
 -17  -5   4      104.04       80.34     20.08 o 
 -16  -5   4       34.47       11.82     16.58 o 
 -15  -5   4      175.53      188.52     51.17 o 
 -14  -5   4      638.21      669.35     32.64 o 
 -13  -5   4      797.93      798.22     45.07 o 
 -12  -5   4      837.95      911.75     36.79 o 
 -11  -5   4       88.31       90.29     17.02 o 
 -10  -5   4     1098.26     1147.70     50.75 o 
  -9  -5   4      967.44      879.07     29.24 o 
  -8  -5   4      634.91      600.14     42.33 o 
  -7  -5   4      707.38      753.40     20.43 o 
  -6  -5   4      193.44      131.24      8.17 o 
  -5  -5   4      538.98      742.92     15.87 o 
  -4  -5   4      457.49      424.44     11.03 o 
  -3  -5   4      102.73      105.90      6.96 o 
  -2  -5   4      259.97      181.53      9.43 o 
  -1  -5   4      622.01      687.08     15.26 o 
   0  -5   4      105.84       88.20      9.10 o 
   1  -5   4      792.39      744.66     15.28 o 
   2  -5   4     2730.64     2531.82     28.00 o 
   3  -5   4     1082.38     1314.70     43.87 o 
   4  -5   4     1089.75     1038.09     26.78 o 
   5  -5   4        1.06       -1.88      6.65 o 
   6  -5   4       15.98       14.00      6.91 o 
   7  -5   4      186.60      248.67     13.80 o 
   8  -5   4      200.25      219.81     13.62 o 
   9  -5   4      453.71      381.14     17.09 o 
  10  -5   4      130.66      148.78     14.24 o 
  11  -5   4       69.23       60.14     11.86 o 
  12  -5   4     3907.35     3969.40     53.43 o 
  13  -5   4       17.57       21.95     15.49 o 
  14  -5   4     1195.16     1122.16     67.41 o 
  15  -5   4      224.26      222.93     32.26 o 
  16  -5   4      384.04      422.01     43.59 o 
  17  -5   4       89.31       84.18     20.59 o 
  18  -5   4        1.18        4.49     17.74 o 
  19  -5   4       67.28       57.19     20.75 o 
  20  -5   4       74.88      110.97     24.17 o 
 -21  -4   4       13.01       33.98     22.12 o 
 -20  -4   4        5.81      -10.36     18.64 o 
 -19  -4   4       15.66       10.43     18.52 o 
 -18  -4   4       18.62        4.50     15.10 o 
 -17  -4   4      174.64      154.01     32.78 o 
 -16  -4   4      158.90      188.20     23.87 o 
 -15  -4   4       67.22       61.75     16.23 o 
 -14  -4   4       85.95      102.86     19.44 o 
 -13  -4   4      115.77      109.77     17.76 o 
 -12  -4   4      526.65      500.19     25.94 o 
 -11  -4   4     1260.60     1340.87     60.65 o 
 -10  -4   4      966.00      811.32     28.60 o 
  -9  -4   4       25.73       12.63      8.29 o 
  -8  -4   4      251.12      235.67     31.54 o 
  -7  -4   4       73.64       76.35     11.90 o 
  -6  -4   4     1074.32     1016.01     26.29 o 
  -5  -4   4      650.24      621.26     21.30 o 
  -4  -4   4       67.23       78.13     13.10 o 
  -3  -4   4      441.10      449.84     12.78 o 
  -2  -4   4     1083.75     1041.63     17.51 o 
  -1  -4   4     1472.85     1526.51     24.60 o 
   0  -4   4     2815.28     2626.64     55.81 o 
   1  -4   4      347.34      344.50     10.00 o 
   2  -4   4     2428.67     2191.90     49.47 o 
   3  -4   4     2951.27     3096.21     60.63 o 
   4  -4   4     3115.54     3400.08     51.87 o 
   5  -4   4      954.23      928.88     28.83 o 
   6  -4   4       47.88       19.50      6.65 o 
   7  -4   4       72.16       68.05      9.67 o 
   8  -4   4       77.80       84.03      9.91 o 
   9  -4   4       86.07       94.82     11.80 o 
  10  -4   4      382.94      409.40     21.19 o 
  11  -4   4      127.75      118.14     14.59 o 
  12  -4   4       48.65       38.88     10.58 o 
  13  -4   4      346.91      293.65     18.15 o 
  14  -4   4      212.65      193.53     22.12 o 
  15  -4   4       44.99       33.06     16.68 o 
  16  -4   4      348.34      291.25     26.00 o 
  17  -4   4      217.40      292.03     39.65 o 
  18  -4   4       52.65       43.18     29.28 o 
  19  -4   4       79.47      101.61     22.75 o 
  20  -4   4        7.69       -9.81     18.58 o 
 -21  -3   4        2.65       -3.49     18.75 o 
 -20  -3   4        4.51      -17.29     17.29 o 
 -19  -3   4       89.59       62.67     20.23 o 
 -18  -3   4        2.42        1.89     16.99 o 
 -17  -3   4       12.39        1.68     14.48 o 
 -16  -3   4      102.95       53.31     16.30 o 
 -15  -3   4      481.57      455.31     27.71 o 
 -14  -3   4      104.14       92.97     16.97 o 
 -13  -3   4      612.48      485.37     27.52 o 
 -12  -3   4      735.15      512.73     24.63 o 
 -11  -3   4      551.27      521.06     23.57 o 
 -10  -3   4      125.55       82.55     15.14 o 
  -9  -3   4     1863.19     1819.60     98.85 o 
  -8  -3   4      866.69      783.03     24.60 o 
  -7  -3   4     1072.63      926.49     25.49 o 
  -6  -3   4     2170.42     2238.01     68.36 o 
  -5  -3   4     1436.26     1609.43     39.75 o 
  -4  -3   4      215.62      242.56      9.80 o 
  -3  -3   4     1374.04     1164.30     28.66 o 
  -2  -3   4      591.18      572.27     41.52 o 
  -1  -3   4     7114.13     7056.57     42.93 o 
   0  -3   4      702.51      769.58     30.21 o 
   1  -3   4     1038.63     1017.56     71.21 o 
   2  -3   4     2158.23     1995.77     44.91 o 
   3  -3   4     2065.26     1775.80     42.19 o 
   4  -3   4     1536.68     1791.11     82.71 o 
   5  -3   4      727.34      726.81     17.24 o 
   6  -3   4      513.69      528.72     15.72 o 
   7  -3   4      891.72      835.45     88.70 o 
   8  -3   4       21.28       14.03      6.92 o 
   9  -3   4      507.32      446.92     16.03 o 
  10  -3   4      375.48      436.00     16.37 o 
  11  -3   4       99.77       94.29     11.54 o 
  12  -3   4       71.30       69.89     13.35 o 
  13  -3   4       30.93       23.97     10.25 o 
  14  -3   4      338.21      422.67     28.22 o 
  15  -3   4      610.37      564.14     28.39 o 
  16  -3   4      545.70      608.97     48.71 o 
  17  -3   4      237.63      313.67     48.15 o 
  18  -3   4        0.25       -6.29     15.12 o 
  19  -3   4       36.40       41.96     18.87 o 
  20  -3   4      218.58      300.43     30.63 o 
  21  -3   4       33.69       36.67     20.90 o 
 -22  -2   4       65.51       88.07     34.08 o 
 -21  -2   4        1.68       -1.60     25.36 o 
 -20  -2   4       25.31       24.48     24.12 o 
 -19  -2   4       54.42       53.07     31.00 o 
 -18  -2   4      124.98      161.34     28.42 o 
 -17  -2   4      925.26     1046.06     40.24 o 
 -16  -2   4       24.41       11.67     20.40 o 
 -15  -2   4       81.49       40.79     26.32 o 
 -14  -2   4       23.68       13.66     12.54 o 
 -13  -2   4       45.70       60.32     19.26 o 
 -12  -2   4      593.86      554.66     25.48 o 
 -11  -2   4      686.37      527.67     22.83 o 
 -10  -2   4        8.54        9.23      8.30 o 
  -9  -2   4      167.59      147.16     14.87 o 
  -8  -2   4      200.72      171.64     14.14 o 
  -7  -2   4     2964.71     2817.62     41.56 o 
  -6  -2   4    10052.44     9755.84    230.43 o 
  -5  -2   4      643.60      711.23     19.14 o 
  -4  -2   4     1591.26     1303.47     18.41 o 
  -3  -2   4      572.64      543.67     17.74 o 
  -2  -2   4      677.79      565.62     22.65 o 
  -1  -2   4      581.79      617.17     30.62 o 
   0  -2   4     6556.71     5747.76     91.13 o 
   1  -2   4    10053.71     9696.50     68.41 o 
   2  -2   4     1317.38     1384.13     34.84 o 
   3  -2   4     1697.85     1605.66     38.87 o 
   4  -2   4     1371.82     1246.41     23.29 o 
   5  -2   4     7538.68     7037.13    155.69 o 
   6  -2   4      118.68      141.14      9.71 o 
   7  -2   4      224.61      243.37     11.89 o 
   8  -2   4       10.05       -1.91      5.68 o 
   9  -2   4      193.64      153.06     10.85 o 
  10  -2   4      468.99      502.45     17.26 o 
  11  -2   4      135.61      120.42     12.00 o 
  12  -2   4      288.38      258.98     14.95 o 
  13  -2   4      628.53      675.97     25.08 o 
  14  -2   4      406.73      382.80     18.12 o 
  15  -2   4      239.97      262.02     17.45 o 
  16  -2   4      270.21      254.39     30.16 o 
  17  -2   4      639.54      621.03     31.24 o 
  18  -2   4       56.25       51.50     18.74 o 
  19  -2   4       15.02       13.38     17.13 o 
  20  -2   4       11.35       22.44     18.53 o 
  21  -2   4        3.05      -16.31     19.82 o 
 -22  -1   4       16.38       27.88     31.44 o 
 -21  -1   4       14.23        8.20     26.76 o 
 -20  -1   4      303.74      359.47     39.91 o 
 -19  -1   4      223.39      286.28     39.63 o 
 -18  -1   4       35.33        8.24     22.80 o 
 -17  -1   4      135.32      108.67     28.08 o 
 -16  -1   4      592.87      585.89     31.83 o 
 -15  -1   4      127.07       99.84     18.40 o 
 -14  -1   4        9.39       -2.67     10.76 o 
 -13  -1   4      250.67      215.46     19.73 o 
 -12  -1   4      226.01      203.68     18.08 o 
 -11  -1   4       49.29       52.56     11.57 o 
 -10  -1   4     1393.37     1457.83     33.67 o 
  -9  -1   4     1137.87     1000.36     35.08 o 
  -8  -1   4     1405.96     1335.15     46.33 o 
  -7  -1   4      370.90      427.19     16.73 o 
  -6  -1   4      205.79      294.83     14.40 o 
  -5  -1   4      757.69      557.96     12.44 o 
  -4  -1   4     4513.31     4488.05     33.43 o 
  -3  -1   4     9082.74     8508.69    115.62 o 
  -2  -1   4     2415.58     2427.95     35.96 o 
  -1  -1   4     1611.43     1029.78     21.52 o 
   0  -1   4    28771.40    33676.69   1077.47 o 
   1  -1   4     4680.14     4903.44     75.39 o 
   2  -1   4     3490.82     3533.91     32.12 o 
   3  -1   4    22602.18    24073.05    187.49 o 
   4  -1   4      222.47      168.87      7.95 o 
   5  -1   4      326.14      416.19     11.33 o 
   6  -1   4      441.03      563.96     24.65 o 
   7  -1   4     7396.32     8134.49    148.10 o 
   8  -1   4     1939.46     2191.05     60.68 o 
   9  -1   4      159.41      134.27     10.75 o 
  10  -1   4      268.56      310.26     13.68 o 
  11  -1   4      627.21      726.88     19.63 o 
  12  -1   4       54.23       85.33     10.74 o 
  13  -1   4       38.24       31.59      9.26 o 
  14  -1   4     1043.65      953.33     26.07 o 
  15  -1   4      295.45      270.62     17.51 o 
  16  -1   4       16.79       22.02     10.40 o 
  17  -1   4       94.23      121.89     20.04 o 
  18  -1   4       46.15        5.72     14.46 o 
  19  -1   4       44.28       38.36     17.28 o 
  20  -1   4        2.44        7.76     23.84 o 
  21  -1   4        2.98      -18.24     23.96 o 
 -22   0   4       80.07      143.78     34.72 o 
 -21   0   4       69.80      115.94     33.08 o 
 -20   0   4        3.18        0.92     24.20 o 
 -19   0   4        7.24        5.44     22.40 o 
 -18   0   4      541.59      599.88     44.19 o 
 -17   0   4      117.75      116.54     28.04 o 
 -16   0   4       22.20       12.24     21.12 o 
 -15   0   4      324.25      267.04     31.20 o 
 -14   0   4       45.80       37.23     17.12 o 
 -13   0   4     1035.43     1045.02     44.55 o 
 -12   0   4     2085.15     1930.01     57.19 o 
 -11   0   4      124.17      193.93     22.84 o 
 -10   0   4        0.47        6.96     10.00 o 
  -9   0   4     2834.36     3033.94     61.99 o 
  -8   0   4     6254.36     6098.68     86.47 o 
  -7   0   4     1352.70     1481.88     39.23 o 
  -6   0   4      844.37      759.42     27.40 o 
  -5   0   4     4896.10     4154.03     60.15 o 
  -4   0   4     2205.53     2713.71     45.43 o 
  -2   0   4     3221.16     3586.59     48.35 o 
  -1   0   4     3679.84     3641.10     47.91 o 
   0   0   4     6227.79     8645.97     82.63 o 
   1   0   4     3697.43     3758.12     46.35 o 
   2   0   4    13047.08    15689.35    124.38 o 
   4   0   4       27.78       51.71      8.78 o 
   5   0   4      404.32      473.15     25.56 o 
   6   0   4       13.63        5.54      4.36 o 
   7   0   4    11749.53    12549.85    171.08 o 
   8   0   4     1244.57     1192.44     75.44 o 
   9   0   4      828.71     1154.09     21.61 o 
  10   0   4      189.87      274.17     12.63 o 
  11   0   4      737.14      909.12     21.23 o 
  12   0   4     1714.67     1645.58     29.41 o 
  13   0   4      415.21      458.41     18.22 o 
  14   0   4      522.44      448.05     27.09 o 
  15   0   4      443.71      479.97     19.74 o 
  16   0   4      173.38      151.87     28.50 o 
  17   0   4       58.53       61.03     22.52 o 
  18   0   4      262.09      325.96     34.56 o 
  19   0   4      242.73      299.08     33.96 o 
  20   0   4       24.22       25.80     23.36 o 
  21   0   4       10.14      -21.96     21.96 o 
 -22   1   4       16.41       66.35     34.08 o 
 -21   1   4       14.34       33.92     26.04 o 
 -20   1   4      303.03      352.91     39.99 o 
 -19   1   4      223.09      303.40     40.87 o 
 -18   1   4       35.83       28.48     21.76 o 
 -17   1   4      135.34      141.38     29.00 o 
 -16   1   4      595.74      624.43     41.87 o 
 -15   1   4      124.48      117.94     24.96 o 
 -14   1   4       12.88      -14.28     14.28 o 
 -13   1   4      249.42      258.60     26.72 o 
 -12   1   4      222.46      210.61     24.16 o 
 -11   1   4       48.68       26.84     14.64 o 
 -10   1   4     1380.07     1476.92     46.39 o 
  -9   1   4     1115.40      947.11     36.20 o 
  -8   1   4     1388.15     1315.38     39.83 o 
  -7   1   4      368.46      448.14     24.24 o 
  -6   1   4      212.20      285.36     19.28 o 
  -5   1   4      750.44      503.77     22.24 o 
  -4   1   4     4499.49     4222.90     60.83 o 
  -2   1   4     2394.47     2109.39     40.03 o 
  -1   1   4     1571.59      969.31     27.08 o 
   0   1   4    28775.96    33934.21    237.09 o 
   1   1   4     4694.33     5024.99     61.55 o 
   2   1   4     3502.44     3841.34    130.08 o 
   3   1   4    22577.60    23734.74    224.69 o 
   4   1   4      235.92      168.31      8.28 o 
   5   1   4      340.31      470.53     38.93 o 
   6   1   4      443.27      562.91     15.55 o 
   7   1   4     7404.35     8002.18    159.14 o 
   8   1   4     1942.73     2176.46     45.18 o 
   9   1   4      176.14      147.99     12.41 o 
  10   1   4      285.74      373.50     16.87 o 
  11   1   4      624.11      743.60     23.18 o 
  12   1   4       53.41       64.92     11.58 o 
  13   1   4       39.28       29.13     10.47 o 
  14   1   4     1044.56      968.99     41.55 o 
  15   1   4      294.66      299.52     28.68 o 
  16   1   4       13.71        3.80     16.08 o 
  17   1   4       94.16       74.47     23.68 o 
  18   1   4       46.06       57.51     21.12 o 
  19   1   4       44.77       59.59     24.44 o 
  20   1   4        2.73       37.07     24.24 o 
 -22   2   4       65.75       78.51     36.12 o 
 -21   2   4        1.67       -6.80     26.72 o 
 -20   2   4       25.31       30.16     25.96 o 
 -19   2   4       54.96       46.43     26.32 o 
 -18   2   4      126.03      125.50     29.40 o 
 -17   2   4      924.33     1061.65     53.87 o 
 -16   2   4       27.55       20.00     20.56 o 
 -15   2   4       80.80      103.23     24.04 o 
 -14   2   4       23.48       11.76     17.40 o 
 -13   2   4       45.98       98.59     21.52 o 
 -12   2   4      594.72      568.88     34.28 o 
 -11   2   4      690.48      594.32     33.12 o 
 -10   2   4       11.54        4.44     11.04 o 
  -9   2   4      165.25      123.26     17.68 o 
  -8   2   4      200.63      188.29     19.40 o 
  -7   2   4     2977.71     2834.21     57.07 o 
  -6   2   4    10044.85    10344.46    115.50 o 
  -5   2   4      623.47      657.47     27.32 o 
  -4   2   4     1566.49     1167.00     33.56 o 
  -3   2   4      560.78      597.64     25.04 o 
  -2   2   4      681.48      592.36     25.24 o 
  -1   2   4      583.92      691.74     25.56 o 
   0   2   4     6544.34     6640.41     78.43 o 
   1   2   4    10070.24    10400.76    270.88 o 
   2   2   4     1313.94     1394.85     23.19 o 
   3   2   4     1698.64     1531.81     68.86 o 
   4   2   4     1363.82     1227.73     47.37 o 
   5   2   4     7529.36     6852.15    243.47 o 
   6   2   4      113.10      172.54     16.92 o 
   7   2   4      217.63      287.07     34.98 o 
   8   2   4       10.14       -1.00      5.73 o 
   9   2   4      196.67      138.50     14.40 o 
  10   2   4      464.72      494.13     23.96 o 
  11   2   4      125.42      114.78     17.36 o 
  12   2   4      282.65      264.40     22.28 o 
  13   2   4      628.07      669.91     33.04 o 
  14   2   4      403.51      410.14     28.80 o 
  15   2   4      240.32      197.01     24.32 o 
  16   2   4      270.96      279.52     28.72 o 
  17   2   4      641.26      654.83     39.99 o 
  18   2   4       56.68       53.87     22.28 o 
 -21   3   4        2.18       -3.96     26.84 o 
 -20   3   4        4.40       30.92     27.12 o 
 -19   3   4       88.46       74.99     28.84 o 
 -18   3   4        2.88       -3.40     22.04 o 
 -17   3   4       12.36        2.04     22.16 o 
 -16   3   4      105.59       68.95     21.72 o 
 -15   3   4      484.52      420.66     35.76 o 
 -14   3   4      108.99       94.75     22.84 o 
 -13   3   4      612.76      572.68     37.07 o 
 -12   3   4      736.95      527.45     33.96 o 
 -11   3   4      550.34      528.65     32.24 o 
 -10   3   4      128.71      116.78     20.96 o 
  -9   3   4     1860.94     1865.62     53.47 o 
  -8   3   4      859.87      801.09     34.92 o 
  -7   3   4     1080.99      933.55     36.59 o 
  -6   3   4     2172.28     2097.23     51.43 o 
  -5   3   4     1435.53     1620.54     44.87 o 
  -4   3   4      203.40      218.65     20.24 o 
  -3   3   4     1343.95     1211.95     37.59 o 
  -2   3   4      576.10      564.28     25.92 o 
  -1   3   4     7119.61     7436.78     92.15 o 
   0   3   4      713.61      813.37     29.60 o 
   1   3   4     1030.53     1092.93     33.24 o 
   2   3   4     2144.41     1976.61     43.39 o 
   3   3   4     2067.99     1775.72     40.87 o 
   4   3   4     1545.89     1916.90     44.43 o 
   5   3   4      719.38      620.99     14.88 o 
   6   3   4      514.20      450.78     16.12 o 
   7   3   4      890.98      896.80     23.08 o 
   8   3   4       20.36       24.36      8.32 o 
   9   3   4      497.60      411.94     19.80 o 
  10   3   4      368.16      381.07     21.12 o 
  11   3   4       98.04       64.63     14.08 o 
  12   3   4       72.01      102.67     17.16 o 
  13   3   4       29.12       16.12     13.00 o 
  14   3   4      335.72      420.58     28.88 o 
  15   3   4      607.42      636.07     35.24 o 
 -20   4   4        5.80       -4.40     33.12 o 
 -19   4   4       14.73        5.48     28.24 o 
 -18   4   4       16.48       30.32     28.72 o 
 -17   4   4      174.52      187.29     33.24 o 
 -16   4   4      161.19      183.65     32.92 o 
 -15   4   4       70.26       67.55     23.92 o 
 -14   4   4       85.71      109.18     25.72 o 
 -13   4   4      111.71      108.83     24.40 o 
 -12   4   4      527.86      451.78     33.88 o 
 -11   4   4     1269.10     1366.93     51.03 o 
 -10   4   4      968.38      811.77     39.59 o 
  -9   4   4       24.57        1.92     11.64 o 
  -8   4   4      251.64      274.24     25.56 o 
  -7   4   4       78.92       55.23     15.88 o 
  -6   4   4     1080.46     1157.00     41.35 o 
  -5   4   4      658.16      570.36     29.52 o 
  -4   4   4       76.76       70.63     15.76 o 
  -3   4   4      441.30      464.74     27.56 o 
  -2   4   4     1083.87      984.82     35.68 o 
  -1   4   4     1487.23     1500.27     41.43 o 
   0   4   4     2838.46     2605.08     53.43 o 
   1   4   4      362.94      362.35     23.08 o 
   2   4   4     2440.58     2089.63     48.35 o 
   3   4   4     2948.08     3546.03     64.99 o 
   4   4   4     3117.75     3154.33     62.31 o 
   6   4   4       50.34       22.24      7.20 o 
   7   4   4       73.85       61.31      9.56 o 
   8   4   4       75.42       74.31     10.88 o 
   9   4   4       84.42       87.79     12.60 o 
  10   4   4      384.97      371.99     21.00 o 
  11   4   4      130.64      111.22     16.44 o 
 -17   5   4      103.88      117.30     32.64 o 
 -16   5   4       34.76       85.15     26.84 o 
 -15   5   4      175.11      164.06     31.64 o 
 -14   5   4      632.89      826.25     47.83 o 
 -13   5   4      791.66      869.48     48.07 o 
 -12   5   4      834.82      908.28     47.63 o 
 -11   5   4       88.62      118.46     24.12 o 
 -10   5   4     1097.63     1144.84     47.87 o 
  -9   5   4      972.21      845.08     41.07 o 
  -8   5   4      637.40      629.59     35.92 o 
  -7   5   4      704.49      697.66     36.20 o 
  -6   5   4      187.74      136.30     20.64 o 
  -5   5   4      541.13      839.40     37.59 o 
  -4   5   4      471.95      387.55     26.36 o 
  -3   5   4      109.62       94.83     18.44 o 
  -2   5   4      242.26      140.70     19.32 o 
  -1   5   4      624.94      649.55     30.80 o 
   0   5   4      105.91       95.15     16.88 o 
   1   5   4      787.09      781.21     32.36 o 
   2   5   4     2702.31     2704.15     60.27 o 
   3   5   4     1065.23     1264.31     41.59 o 
   7   5   4      183.90      179.54     14.00 o 
 -14   6   4      103.57      164.18     32.32 o 
 -13   6   4       47.38       38.27     21.64 o 
 -12   6   4      235.28      268.28     31.68 o 
 -11   6   4     1166.54     1017.26     50.03 o 
 -10   6   4      641.74      585.28     39.31 o 
  -9   6   4      575.62      610.00     38.39 o 
  -8   6   4       41.70       10.28     16.52 o 
  -7   6   4       47.56       84.87     20.84 o 
  -6   6   4       21.21        0.04     15.32 o 
  -5   6   4      507.35      510.09     31.48 o 
  -4   6   4      375.43      192.01     21.88 o 
  -3   6   4      179.08      204.53     23.08 o 
  -2   6   4      200.60      185.81     20.84 o 
  -1   6   4      126.59      109.58     19.48 o 
   0   6   4      666.46      738.78     34.92 o 
   1   6   4     2468.51     2044.40     53.03 o 
   2   6   4      683.84      748.62     34.40 o 
   3   6   4        9.00       23.60     12.60 o 
 -11   7   4        1.17        4.68     22.28 o 
 -10   7   4       23.20        6.44     20.12 o 
  -9   7   4      531.56      596.36     41.07 o 
  -8   7   4        2.29      -14.24     18.16 o 
  -7   7   4       32.17       13.52     17.04 o 
  -6   7   4      130.72      122.74     23.12 o 
  -5   7   4      197.79      205.25     26.48 o 
  -4   7   4        3.41      -13.52     13.52 o 
  -3   7   4      181.78      142.54     22.56 o 
  -2   7   4      168.10      168.26     23.60 o 
  -1   7   4     1207.97     1209.83     45.19 o 
   0   7   4      370.31      305.16     25.48 o 
   1   7   4       48.92       39.43     16.48 o 
   2   7   4      972.99      862.24     38.83 o 
  -8   8   4      518.81      537.01     38.87 o 
  -7   8   4       37.37       36.12     23.40 o 
  -6   8   4     1337.07     1385.29     54.63 o 
  -5   8   4       51.18       27.20     21.40 o 
  -4   8   4       32.19       18.52     18.00 o 
  -3   8   4      364.77      316.48     28.48 o 
  -2   8   4      116.32      141.38     23.96 o 
  -1   8   4       26.06       11.60     15.96 o 
   0   8   4     1216.23     1207.03     46.59 o 
   1   8   4     1270.63     1248.67     48.31 o 
   2   8   4      132.88       78.83     19.96 o 
  -5   9   4      191.35      151.14     28.00 o 
  -4   9   4      544.83      511.73     36.95 o 
  -3   9   4        2.10      -16.04     16.04 o 
  -2   9   4       72.71       74.23     21.36 o 
  -1   9   4      156.16      185.13     27.68 o 
   0   9   4      117.60       83.71     21.84 o 
   1   9   4      121.09       55.75     20.72 o 
  -2  10   4       27.84       24.36     21.72 o 
  -1  10   4       10.89       -0.48     19.24 o 
   0  10   4        3.16       15.92     19.76 o 
  -8 -12   5        0.40      -12.68     15.89 o 
  -7 -12   5        0.60        1.67     17.69 o 
  -6 -12   5        0.93       -4.76     16.68 o 
  -5 -12   5        1.88      -15.59     15.59 o 
  -4 -12   5        1.12      -15.53     15.53 o 
  -3 -12   5        0.97        0.75     29.44 o 
  -2 -12   5        6.94       -8.72     15.00 o 
  -1 -12   5        4.62      -13.00     21.84 o 
   0 -12   5        4.41      -20.84     20.84 o 
   1 -12   5       15.16       18.04     25.32 o 
   2 -12   5        4.10       10.88     24.24 o 
   3 -12   5        0.99       -3.90     14.09 o 
   4 -12   5        1.85       12.67     15.48 o 
   5 -12   5        8.71       -6.77     27.54 o 
   6 -12   5       12.31       16.15     17.47 o 
   7 -12   5        1.68       -4.48     27.00 o 
 -11 -11   5        6.84        0.47     16.49 o 
 -10 -11   5       34.39       21.92     17.01 o 
  -9 -11   5        9.22       12.78     16.16 o 
  -8 -11   5        0.12      -13.24     13.24 o 
  -7 -11   5        0.04       -8.68     14.49 o 
  -6 -11   5        5.38        2.23     15.36 o 
  -5 -11   5        2.25       -1.30     14.01 o 
  -4 -11   5       17.58       15.59     15.04 o 
  -3 -11   5        8.39       13.24     15.55 o 
  -2 -11   5       13.77       21.56     21.16 o 
  -1 -11   5       29.02       35.80     15.19 o 
   0 -11   5       22.60       29.53     16.19 o 
   1 -11   5       22.68       17.45     14.56 o 
   2 -11   5        4.21       -1.27     13.71 o 
   3 -11   5       28.02        9.26     14.12 o 
   4 -11   5        6.64       -4.79     10.67 o 
   5 -11   5        9.13       18.20     17.01 o 
   6 -11   5        3.20      -13.02     13.02 o 
   7 -11   5        0.96       -2.86     15.83 o 
   8 -11   5        2.40       14.68     17.17 o 
   9 -11   5        0.36        0.58     14.52 o 
  10 -11   5       14.66       25.44     39.53 o 
  11 -11   5        3.57       -1.51     18.08 o 
 -14 -10   5        1.66      -12.17     14.46 o 
 -13 -10   5        7.09       25.98     17.95 o 
 -12 -10   5        3.33       25.23     17.44 o 
 -11 -10   5        6.17       -1.65     16.88 o 
 -10 -10   5       49.72       35.68     17.14 o 
  -9 -10   5       15.77      -10.17     14.07 o 
  -8 -10   5       16.83       37.37     15.65 o 
  -7 -10   5        2.29       -6.78     12.33 o 
  -6 -10   5        2.52       -9.43     11.23 o 
  -5 -10   5       56.43       75.96     17.74 o 
  -4 -10   5       26.40       15.65     13.40 o 
  -3 -10   5       45.25       32.28     14.77 o 
  -2 -10   5      160.61      199.68     22.84 o 
  -1 -10   5       25.60       21.20     14.24 o 
   0 -10   5      194.51      240.69     18.24 o 
   1 -10   5      155.67      144.35     16.44 o 
   2 -10   5       28.85       43.40     15.07 o 
   3 -10   5       44.97       43.79     14.77 o 
   4 -10   5        2.74        2.38     12.02 o 
   5 -10   5        3.17      -11.95     11.95 o 
   6 -10   5        6.73        3.92     11.38 o 
   7 -10   5       10.28        8.54     18.18 o 
   8 -10   5        0.41       -4.53     13.08 o 
   9 -10   5        1.45      -13.62     13.62 o 
  10 -10   5        4.70        4.14     15.72 o 
  11 -10   5        0.52       -3.07     16.10 o 
  12 -10   5        6.09       -1.12     17.85 o 
  13 -10   5        6.61       10.04     30.36 o 
 -15  -9   5        5.21      -13.43     13.43 o 
 -14  -9   5       10.57        6.69     13.86 o 
 -13  -9   5       36.94       46.92     15.14 o 
 -12  -9   5        6.00        0.58     12.65 o 
 -11  -9   5       45.19       31.34     13.94 o 
 -10  -9   5       10.87       11.35     11.28 o 
  -9  -9   5       66.32       38.45     12.76 o 
  -8  -9   5      186.61      269.74     52.69 o 
  -7  -9   5      414.08      385.42     25.99 o 
  -6  -9   5      165.53      147.24     20.35 o 
  -5  -9   5        2.31       -8.73     10.45 o 
  -4  -9   5      638.58      628.69     30.13 o 
  -3  -9   5        3.39        1.77     12.92 o 
  -2  -9   5      310.45      367.03     23.69 o 
  -1  -9   5      611.92      635.83     22.74 o 
   0  -9   5       12.26       14.62      9.90 o 
   1  -9   5       90.05       98.63     25.04 o 
   2  -9   5       32.30       36.50     13.41 o 
   3  -9   5       26.39       20.55     13.28 o 
   4  -9   5       26.87       -2.46     15.86 o 
   5  -9   5        2.39       -4.48     18.44 o 
   6  -9   5       69.50       79.75     13.96 o 
   7  -9   5        0.55        0.47     10.52 o 
   8  -9   5       34.06       43.03     13.26 o 
   9  -9   5       37.44       36.63     15.35 o 
  10  -9   5       40.99       25.81     16.09 o 
  11  -9   5        2.77        0.87     15.40 o 
  12  -9   5        2.19       -5.67     14.85 o 
  13  -9   5        3.93       -4.94     15.45 o 
  14  -9   5       62.39       94.76     22.38 o 
  15  -9   5       34.81       45.46     22.62 o 
 -17  -8   5        7.52        7.47     15.24 o 
 -16  -8   5        3.23       11.31     18.47 o 
 -15  -8   5        1.02       -4.85     12.45 o 
 -14  -8   5        9.29        4.46     13.44 o 
 -13  -8   5       15.41       -2.91     11.48 o 
 -12  -8   5       99.51      110.25     15.89 o 
 -11  -8   5       44.41       28.41     11.79 o 
 -10  -8   5       99.03       98.07     15.00 o 
  -9  -8   5        5.46       10.07     10.08 o 
  -8  -8   5       35.28       28.85     10.59 o 
  -7  -8   5      121.21       99.81     24.25 o 
  -6  -8   5       23.33       20.49     10.01 o 
  -5  -8   5      407.52      398.60     24.05 o 
  -4  -8   5       37.52       39.38     13.55 o 
  -3  -8   5        2.43       20.51     10.87 o 
  -2  -8   5       74.86      104.45     11.96 o 
  -1  -8   5      509.72      490.59     18.92 o 
   0  -8   5      502.49      524.01     36.16 o 
   1  -8   5       79.63      174.30     28.20 o 
   2  -8   5       12.18        8.96     15.96 o 
   3  -8   5      177.00      204.63     34.30 o 
   4  -8   5      130.02       81.10     15.19 o 
   5  -8   5        9.42       18.97     12.15 o 
   6  -8   5      135.99      135.85     15.03 o 
   7  -8   5      118.01      140.20     15.89 o 
   8  -8   5       57.50       59.99     12.64 o 
   9  -8   5       43.79       27.39     10.96 o 
  10  -8   5        3.23      -13.09     17.00 o 
  11  -8   5       12.69       -1.37     14.28 o 
  12  -8   5        4.25      -13.49     13.49 o 
  13  -8   5       11.67        9.59     15.67 o 
  14  -8   5        8.08       -4.57     20.48 o 
  15  -8   5        0.16      -11.09     20.52 o 
  16  -8   5        4.98      -16.82     16.82 o 
 -18  -7   5       70.98      101.38     18.65 o 
 -17  -7   5        2.98      -12.69     12.69 o 
 -16  -7   5       48.44       39.71     15.10 o 
 -15  -7   5       13.71        8.13     11.86 o 
 -14  -7   5       45.94       24.96     12.93 o 
 -13  -7   5      117.07      107.78     15.73 o 
 -12  -7   5       29.29       34.21     12.07 o 
 -11  -7   5       57.41       58.96     12.69 o 
 -10  -7   5        1.39      -11.92     11.92 o 
  -9  -7   5      242.32      234.86     16.96 o 
  -8  -7   5       41.73       58.54     11.20 o 
  -7  -7   5      194.15      179.59     14.62 o 
  -6  -7   5      124.18       89.85     11.30 o 
  -5  -7   5       67.33       61.22     11.86 o 
  -4  -7   5       28.88       29.37      8.39 o 
  -3  -7   5       71.24       86.58      8.54 o 
  -2  -7   5      101.21      107.71     15.17 o 
  -1  -7   5       52.55       25.50     10.87 o 
   0  -7   5       28.53       22.48     15.16 o 
   1  -7   5      440.74      473.09     31.52 o 
   2  -7   5      766.77      817.45     41.07 o 
   3  -7   5      105.90      112.98     21.72 o 
   4  -7   5      155.63      162.67     21.70 o 
   5  -7   5      131.10      126.13     16.05 o 
   6  -7   5       12.93       17.68      9.16 o 
   7  -7   5       64.08       91.23     12.93 o 
   8  -7   5      230.23      240.83     17.15 o 
   9  -7   5      143.99      152.87     16.16 o 
  10  -7   5       50.77       28.32     11.28 o 
  11  -7   5      416.42      424.32     26.28 o 
  12  -7   5      115.28      123.48     39.89 o 
  13  -7   5       50.27       58.48     16.41 o 
  14  -7   5        1.53       12.66     15.34 o 
  15  -7   5       25.49        9.16     15.86 o 
  16  -7   5      112.08      115.36     23.28 o 
  17  -7   5        4.87       23.10     18.26 o 
  18  -7   5        1.05       -7.78     17.55 o 
 -19  -6   5       15.96       11.48     18.59 o 
 -18  -6   5       13.55        1.49     18.70 o 
 -17  -6   5       26.36       21.29     17.60 o 
 -16  -6   5        5.12      -14.90     14.90 o 
 -15  -6   5        3.87      -12.14     14.71 o 
 -14  -6   5       39.78       32.74     16.52 o 
 -13  -6   5       36.23       61.54     13.36 o 
 -12  -6   5       13.80       18.82     11.00 o 
 -11  -6   5       73.28       60.53     11.99 o 
 -10  -6   5      422.01      516.00     20.98 o 
  -9  -6   5       50.61       58.20     17.36 o 
  -8  -6   5        7.63        5.88      7.30 o 
  -7  -6   5      195.88      166.45     13.51 o 
  -6  -6   5       27.65       49.19      8.93 o 
  -5  -6   5      283.90      247.22     15.57 o 
  -4  -6   5      191.74      184.19      8.94 o 
  -3  -6   5      276.73      223.75      9.46 o 
  -2  -6   5      101.10       88.02      9.07 o 
  -1  -6   5      259.11      207.59     10.64 o 
   0  -6   5      337.95      397.34     24.90 o 
   1  -6   5      284.93      254.13     23.76 o 
   2  -6   5      102.06       68.51     16.72 o 
   3  -6   5      660.71      744.46     37.39 o 
   4  -6   5       66.24       55.98     13.38 o 
   5  -6   5        9.39        7.79      8.82 o 
   6  -6   5       95.92       54.39     10.01 o 
   7  -6   5      271.41      279.93     15.67 o 
   8  -6   5        7.97       12.65      8.49 o 
   9  -6   5       39.96       37.04     10.40 o 
  10  -6   5     1222.55     1219.05     30.64 o 
  11  -6   5      281.09      298.48     25.04 o 
  12  -6   5     1461.16     1537.14     43.98 o 
  13  -6   5      310.28      294.89     23.93 o 
  14  -6   5      172.34      169.24     22.83 o 
  15  -6   5       22.91       20.96     16.80 o 
  16  -6   5       36.56       33.56     18.52 o 
  17  -6   5        8.65      -14.77     16.20 o 
  18  -6   5        5.30        1.81     17.50 o 
  19  -6   5        6.66       -6.19     19.08 o 
 -20  -5   5        5.18        8.07     21.54 o 
 -19  -5   5       58.20       54.93     33.32 o 
 -18  -5   5        3.52       10.62     17.78 o 
 -17  -5   5        7.43       -7.80     15.30 o 
 -16  -5   5       87.94       59.72     19.02 o 
 -15  -5   5       22.35       23.40     19.36 o 
 -14  -5   5       77.32       58.71     17.61 o 
 -13  -5   5       45.21       52.60     16.22 o 
 -12  -5   5       32.40       42.82     15.48 o 
 -11  -5   5       15.98       25.70     12.52 o 
 -10  -5   5       14.76        8.95      9.04 o 
  -9  -5   5       55.91       51.94      9.68 o 
  -8  -5   5       49.33       72.56     10.22 o 
  -7  -5   5       76.85       51.78      8.46 o 
  -6  -5   5      404.03      354.33     18.00 o 
  -5  -5   5       23.06       28.95      5.54 o 
  -4  -5   5      189.47      157.87      7.74 o 
  -3  -5   5       26.93       42.50      6.62 o 
  -2  -5   5       84.04       63.31      7.36 o 
  -1  -5   5      961.87      916.24     19.85 o 
   0  -5   5     1034.61     1147.22     17.79 o 
   1  -5   5      137.09      161.21     23.80 o 
   2  -5   5      136.43      162.46     20.64 o 
   3  -5   5        5.07        5.08     11.72 o 
   4  -5   5      286.64      410.78     27.00 o 
   5  -5   5      209.57      194.18     14.93 o 
   6  -5   5      224.60      230.29     13.30 o 
   7  -5   5      138.66      154.84     15.41 o 
   8  -5   5        8.09        5.56      7.28 o 
   9  -5   5       26.23       10.99      8.20 o 
  10  -5   5       55.15       61.32     11.06 o 
  11  -5   5      215.04      243.24     17.33 o 
  12  -5   5      189.53      212.12     17.83 o 
  13  -5   5      218.28      255.96     23.21 o 
  14  -5   5       82.31       93.34     18.75 o 
  15  -5   5       18.14        8.98     14.99 o 
  16  -5   5       73.86       72.27     19.24 o 
  17  -5   5       34.50       29.25     16.56 o 
  18  -5   5       34.28        8.16     17.67 o 
  19  -5   5       14.98        8.51     18.98 o 
  20  -5   5        3.73       25.32     21.37 o 
 -21  -4   5       26.56       48.10     22.47 o 
 -20  -4   5       12.00        6.40     19.72 o 
 -19  -4   5        1.66       -9.72     17.70 o 
 -18  -4   5       28.35       29.54     18.69 o 
 -17  -4   5       20.70       30.67     17.18 o 
 -16  -4   5       97.50       84.30     19.49 o 
 -15  -4   5       20.59       14.90     15.27 o 
 -14  -4   5       37.91       33.29     15.39 o 
 -13  -4   5       40.60       29.08     14.87 o 
 -12  -4   5       99.49      101.49     16.61 o 
 -11  -4   5        2.71       10.64     11.42 o 
 -10  -4   5      173.63      209.30     19.76 o 
  -9  -4   5       36.53       51.76      9.14 o 
  -8  -4   5      437.43      390.71     15.56 o 
  -7  -4   5       60.96       70.57      9.26 o 
  -6  -4   5      439.56      530.42     15.93 o 
  -5  -4   5      367.67      358.18     13.52 o 
  -4  -4   5     1832.29     1827.72     25.79 o 
  -3  -4   5     1127.83      982.51     33.52 o 
  -2  -4   5     2929.33     3024.25     30.32 o 
  -1  -4   5      387.35      230.67     10.81 o 
   0  -4   5     1773.20     1983.02     21.47 o 
   1  -4   5     2527.23     2160.32    156.76 o 
   2  -4   5     1096.64     1317.46     41.47 o 
   3  -4   5      456.10      625.87     30.24 o 
   4  -4   5      115.91      133.02     18.88 o 
   5  -4   5      208.58      235.15     14.92 o 
   6  -4   5       60.10       48.66      8.13 o 
   7  -4   5      283.07      254.51     13.81 o 
   8  -4   5      249.81      262.88     13.59 o 
   9  -4   5      243.37      213.81     22.33 o 
  10  -4   5      141.29      164.18     18.62 o 
  11  -4   5       40.65       39.68     10.07 o 
  12  -4   5      145.13      139.71     14.69 o 
  13  -4   5      200.56      265.56     18.24 o 
  14  -4   5      371.84      383.68     20.65 o 
  15  -4   5      349.49      278.53     24.47 o 
  16  -4   5       15.68       15.91     15.54 o 
  17  -4   5        1.31        8.87     15.59 o 
  18  -4   5        9.70       -1.15     16.63 o 
  19  -4   5       58.69       72.76     21.67 o 
  20  -4   5        7.47       10.84     18.67 o 
 -21  -3   5       28.60       63.65     23.39 o 
 -20  -3   5        2.10      -17.45     17.45 o 
 -19  -3   5       20.38       24.36     16.64 o 
 -18  -3   5       29.69       39.84     19.39 o 
 -17  -3   5      455.66      463.50     29.83 o 
 -16  -3   5      115.52       85.76     18.68 o 
 -15  -3   5      107.76       96.67     18.74 o 
 -14  -3   5       38.98        8.85     13.43 o 
 -13  -3   5      143.74      160.43     18.83 o 
 -12  -3   5       86.95       73.88     15.13 o 
 -11  -3   5      433.54      519.71     36.33 o 
  -9  -3   5        0.28       -2.42      8.36 o 
  -8  -3   5      116.92      158.63     11.21 o 
  -7  -3   5     1781.80     1853.50     45.28 o 
  -6  -3   5     4531.56     5254.29     70.99 o 
  -5  -3   5     1860.84     1708.15    100.74 o 
  -4  -3   5     2217.53     2324.42     27.03 o 
  -3  -3   5     1526.39     1204.56     41.54 o 
  -2  -3   5     2148.96     2205.20     23.80 o 
  -1  -3   5      549.41      370.96     10.10 o 
   0  -3   5      643.32      521.84     16.81 o 
   1  -3   5      878.21      623.22     12.30 o 
   2  -3   5     3173.62     3656.74     64.55 o 
   3  -3   5     5588.48     5906.95     84.79 o 
   4  -3   5      548.58      449.26     25.92 o 
   5  -3   5     1701.73     1947.99     28.11 o 
   6  -3   5     6293.76     5813.47     81.22 o 
   7  -3   5      440.39      442.37     16.06 o 
   8  -3   5      107.36       50.66      8.55 o 
   9  -3   5       46.15       78.43      9.89 o 
  10  -3   5      344.39      382.50     16.20 o 
  11  -3   5     1094.62     1122.58     26.22 o 
  12  -3   5      240.81      302.14     16.81 o 
  13  -3   5       15.98        4.07     10.57 o 
  14  -3   5      198.64      157.41     15.66 o 
  15  -3   5       19.19       10.42     11.06 o 
  16  -3   5       47.42       64.67     17.24 o 
  17  -3   5       33.46       49.80     16.85 o 
  18  -3   5       13.33       -3.40     15.03 o 
  19  -3   5       17.27       31.08     18.70 o 
  20  -3   5        1.96      -15.47     17.85 o 
  21  -3   5        0.89      -18.30     18.30 o 
 -21  -2   5        1.12       -1.40     26.68 o 
 -20  -2   5       62.88       76.63     27.72 o 
 -19  -2   5      102.98       95.31     31.56 o 
 -18  -2   5       98.07       69.90     19.01 o 
 -17  -2   5       25.75       59.00     18.79 o 
 -16  -2   5       34.10       37.48     16.12 o 
 -15  -2   5       65.64       53.45     16.33 o 
 -14  -2   5       78.34       56.90     15.03 o 
 -13  -2   5       28.52       31.08     12.98 o 
 -12  -2   5      204.92      188.22     27.04 o 
 -11  -2   5      169.52      142.20     17.05 o 
 -10  -2   5      138.19      185.53     16.80 o 
  -9  -2   5      979.16      944.07     94.33 o 
  -8  -2   5     2567.25     3075.24     64.61 o 
  -7  -2   5      746.16      841.95     18.66 o 
  -6  -2   5     1455.83     1502.46     22.80 o 
  -5  -2   5     1838.42     2242.30     37.59 o 
  -4  -2   5       54.37       37.89      5.51 o 
  -3  -2   5     1311.18     1337.70     18.48 o 
  -2  -2   5     4414.90     4295.47     44.07 o 
  -1  -2   5    10741.65    10626.23    145.38 o 
   0  -2   5      403.86      426.60     13.36 o 
   1  -2   5     4227.01     4695.69     93.17 o 
   2  -2   5     5703.07     5959.35    173.74 o 
   3  -2   5      198.80      167.50     15.84 o 
   4  -2   5       50.14       33.08     12.32 o 
   5  -2   5     3602.02     3598.88     35.81 o 
   6  -2   5       83.66      109.38     14.37 o 
   7  -2   5      567.03      607.22     16.41 o 
   8  -2   5     2004.85     2194.20     39.63 o 
   9  -2   5       40.82       74.63      8.93 o 
  10  -2   5      302.17      247.21     13.31 o 
  11  -2   5      113.55      158.59     12.78 o 
  12  -2   5       41.80       14.75     11.63 o 
  13  -2   5      370.16      408.42     18.31 o 
  14  -2   5      246.74      188.63     15.72 o 
  15  -2   5       20.35       39.76     11.38 o 
  16  -2   5      242.83      235.08     18.06 o 
  17  -2   5       20.48       13.66     14.86 o 
  18  -2   5       62.00       13.53     16.15 o 
  19  -2   5        6.43       -8.45     30.94 o 
  20  -2   5       18.41       31.16     20.59 o 
  21  -2   5        5.63      -12.32     28.16 o 
 -22  -1   5        2.63       -3.60     30.48 o 
 -21  -1   5        0.31      -23.60     23.60 o 
 -20  -1   5       17.21       21.16     25.72 o 
 -19  -1   5       22.50        7.80     22.16 o 
 -18  -1   5      206.99      239.85     37.51 o 
 -17  -1   5        8.68      -18.52     18.52 o 
 -16  -1   5      484.52      495.97     39.39 o 
 -15  -1   5      247.97      217.51     24.15 o 
 -14  -1   5      803.98      853.58     33.29 o 
 -13  -1   5      355.96      295.23     21.25 o 
 -12  -1   5       15.29        0.04      9.39 o 
 -11  -1   5       32.78       22.50      9.65 o 
 -10  -1   5      391.71      328.38     18.30 o 
  -9  -1   5      323.31      448.18     20.04 o 
  -8  -1   5      369.63      306.88     20.14 o 
  -7  -1   5     1304.59     1406.35     21.82 o 
  -6  -1   5     1216.04     1787.80     27.91 o 
  -5  -1   5      924.38      656.11     32.15 o 
  -4  -1   5     7673.48     7704.77     50.94 o 
  -3  -1   5      802.37      914.57     14.79 o 
  -2  -1   5     6741.81     6812.99     51.06 o 
  -1  -1   5     1064.45     1398.04     21.04 o 
   0  -1   5     2602.42     3049.95     99.65 o 
   1  -1   5      858.81      965.14    107.11 o 
   2  -1   5     2281.02     2252.37     27.14 o 
   3  -1   5    15183.63    15916.75    269.24 o 
   4  -1   5     3522.78     3981.21     41.45 o 
   5  -1   5      113.44      106.38      7.64 o 
   6  -1   5      258.34      348.42     11.50 o 
   7  -1   5     3280.05     3972.75     37.86 o 
   8  -1   5      557.73      697.38     17.43 o 
   9  -1   5     1211.21     1167.35     22.53 o 
  10  -1   5      229.14      178.92     11.39 o 
  11  -1   5       39.61       77.98     10.27 o 
  12  -1   5       44.75       51.81      9.60 o 
  13  -1   5      501.68      450.13     18.99 o 
  14  -1   5       57.75       43.53     10.59 o 
  15  -1   5        1.56        1.61      9.15 o 
  16  -1   5       82.32       64.47     13.00 o 
  17  -1   5       31.44       38.26     12.89 o 
  18  -1   5        7.41       11.74     15.81 o 
  19  -1   5       23.07       38.61     18.52 o 
  20  -1   5       11.34       13.76     24.44 o 
  21  -1   5        2.81      -23.48     23.48 o 
 -22   0   5        4.33      -26.76     26.76 o 
 -21   0   5        4.36      -23.36     23.36 o 
 -20   0   5        5.07      -11.68     24.36 o 
 -19   0   5        0.06       -4.84     21.16 o 
 -18   0   5        7.36       -4.20     20.76 o 
 -17   0   5        2.44       -5.16     19.72 o 
 -16   0   5       80.58      116.94     26.88 o 
 -15   0   5        0.70       -9.24     19.40 o 
 -14   0   5        7.83       13.96     19.44 o 
 -13   0   5        4.20       -3.44     14.76 o 
 -12   0   5        6.03       -6.88     12.28 o 
 -11   0   5       21.30       -7.16     10.48 o 
 -10   0   5       53.11        6.96     12.68 o 
  -9   0   5      209.41      118.50     17.08 o 
  -8   0   5        2.75       -0.24      8.76 o 
  -7   0   5       25.56       31.32     11.96 o 
  -6   0   5       51.49       29.96     10.88 o 
  -4   0   5       66.19       40.11      9.04 o 
  -3   0   5       88.54       38.43      8.84 o 
  -2   0   5      103.86       89.83     11.28 o 
   0   0   5      386.69      340.05     21.32 o 
   1   0   5      475.41      550.58     20.40 o 
   2   0   5     1254.78     1331.75    199.43 o 
   3   0   5      138.58      168.30      9.32 o 
   4   0   5     1023.67      791.10     32.22 o 
   6   0   5       58.52       71.02      9.85 o 
   7   0   5      318.95      362.13     11.99 o 
   8   0   5     1008.33      879.73     33.03 o 
   9   0   5      320.54      309.98     12.40 o 
  10   0   5      242.59      263.50     14.85 o 
  11   0   5      136.82      165.24     12.57 o 
  12   0   5        1.82       10.61      7.46 o 
  13   0   5       80.27       73.17     10.81 o 
  14   0   5       27.67       30.21      9.96 o 
  15   0   5        2.67        5.85      9.01 o 
  16   0   5        5.65        8.56      9.65 o 
  17   0   5        8.19      -16.00     16.00 o 
  18   0   5        4.63       27.60     21.40 o 
  19   0   5        4.69       -7.56     21.16 o 
  20   0   5        2.83        5.20     23.56 o 
  21   0   5        2.74      -16.84     22.16 o 
 -22   1   5        2.62       -1.76     27.72 o 
 -21   1   5        0.32       15.16     27.92 o 
 -20   1   5       17.28       23.76     25.80 o 
 -19   1   5       22.61       14.00     22.88 o 
 -18   1   5      207.03      251.93     37.67 o 
 -17   1   5        8.71       -4.80     22.60 o 
 -16   1   5      484.36      489.53     38.55 o 
 -15   1   5      247.82      233.25     32.40 o 
 -14   1   5      803.27      895.00     45.31 o 
 -13   1   5      357.06      342.63     29.44 o 
 -12   1   5       15.50       -3.08     12.76 o 
 -11   1   5       33.11       17.56     13.04 o 
 -10   1   5      392.02      340.19     25.48 o 
  -9   1   5      322.63      437.74     27.52 o 
  -8   1   5      368.04      258.08     22.28 o 
  -7   1   5     1309.02     1352.25     39.99 o 
  -6   1   5     1211.16     1850.59     44.95 o 
  -4   1   5     7677.87     8238.91     95.11 o 
  -3   1   5      803.74      803.53     27.72 o 
  -2   1   5     6754.97     7063.51     83.91 o 
  -1   1   5     1071.18     1506.15     36.63 o 
   0   1   5     2590.59     2945.27     49.63 o 
   1   1   5      854.43     1128.76     34.96 o 
   2   1   5     2280.31     2416.87     37.25 o 
   3   1   5    15200.13    16777.23    314.50 o 
   4   1   5     3536.35     4059.85     56.32 o 
   5   1   5      113.83      100.50      7.97 o 
   6   1   5      261.94      338.17     13.07 o 
   7   1   5     3289.75     3902.74     42.13 o 
   8   1   5      558.09      725.81     23.37 o 
   9   1   5     1215.84     1117.86     20.48 o 
  10   1   5      232.74      190.62     13.41 o 
  11   1   5       40.53       88.93     12.34 o 
  12   1   5       46.21       39.40     10.33 o 
  13   1   5      504.59      452.43     21.13 o 
  14   1   5       57.81       41.64     11.94 o 
  15   1   5        1.47       11.08     15.20 o 
  16   1   5       80.52       62.51     20.16 o 
  17   1   5       30.41       13.04     18.16 o 
  18   1   5        6.98       -1.00     18.24 o 
  19   1   5       23.41        2.96     21.16 o 
 -21   2   5        1.10       20.48     29.60 o 
 -20   2   5       62.93       64.03     28.80 o 
 -19   2   5      103.11       95.03     30.40 o 
 -18   2   5       97.94      115.34     29.92 o 
 -17   2   5       25.73        4.12     21.16 o 
 -16   2   5       33.99       -1.08     20.04 o 
 -15   2   5       65.61       65.55     22.92 o 
 -14   2   5       77.78       55.35     20.52 o 
 -13   2   5       28.64       43.43     19.36 o 
 -12   2   5      205.04      160.62     23.48 o 
 -11   2   5      169.80      139.18     22.24 o 
 -10   2   5      137.80      163.22     20.76 o 
  -9   2   5      981.89      907.92     36.91 o 
  -8   2   5     2571.60     3389.17     69.23 o 
  -7   2   5      746.32      826.89     34.20 o 
  -6   2   5     1457.86     1378.01     41.11 o 
  -5   2   5     1832.76     2188.66     50.43 o 
  -4   2   5       53.53       34.04     10.76 o 
  -3   2   5     1304.56     1342.66     38.31 o 
  -1   2   5    10738.00    11337.36    116.50 o 
   0   2   5      405.61      544.83     42.47 o 
   1   2   5     4214.06     4773.02    219.97 o 
   2   2   5     5684.48     6010.02     86.71 o 
   3   2   5      195.23      172.76     15.97 o 
   4   2   5       49.52       35.04      4.48 o 
   5   2   5     3601.61     3467.93    195.71 o 
   6   2   5       83.01       91.80      8.65 o 
   7   2   5      571.61      599.51     24.04 o 
   8   2   5     2017.60     2178.37     66.25 o 
   9   2   5       40.10       54.36      8.69 o 
  10   2   5      301.44      254.94     14.92 o 
  11   2   5      113.39      191.37     18.88 o 
  12   2   5       42.19       19.80     13.12 o 
  13   2   5      366.02      442.70     29.00 o 
  14   2   5      244.74      190.49     23.00 o 
  15   2   5       20.76       38.67     17.24 o 
  16   2   5      241.26      287.36     28.60 o 
  17   2   5       20.58       -7.20     16.88 o 
 -21   3   5       28.51       47.11     31.12 o 
 -20   3   5        2.12       32.28     28.28 o 
 -19   3   5       20.40       59.31     27.76 o 
 -18   3   5       29.76       -0.12     24.40 o 
 -17   3   5      455.83      470.26     42.07 o 
 -16   3   5      115.42       96.31     25.08 o 
 -15   3   5      107.90      111.10     26.96 o 
 -14   3   5       38.98       44.43     20.40 o 
 -13   3   5      143.99      138.66     24.92 o 
 -12   3   5       87.42       63.55     21.20 o 
 -11   3   5      434.21      477.49     33.84 o 
 -10   3   5       55.38      109.78     20.40 o 
  -9   3   5        0.27       -3.48     12.88 o 
  -8   3   5      115.95      132.34     20.12 o 
  -7   3   5     1777.24     1783.31     51.55 o 
  -6   3   5     4539.33     5447.73     88.11 o 
  -5   3   5     1864.62     1746.52     48.71 o 
  -4   3   5     2217.06     2396.27     55.63 o 
  -3   3   5     1529.80     1058.05     36.83 o 
  -2   3   5     2157.65     2324.52     52.31 o 
  -1   3   5      551.54      408.86     24.80 o 
   0   3   5      647.67      555.96     26.44 o 
   1   3   5      873.82      655.03     26.88 o 
   2   3   5     3171.80     3712.89     62.35 o 
   3   3   5     5595.39     6061.69     82.55 o 
   4   3   5      553.36      480.33     25.48 o 
   5   3   5     1712.30     1668.05     23.28 o 
   6   3   5     6312.01     5516.32     53.99 o 
   7   3   5      442.91      413.06     15.96 o 
   9   3   5       46.31       70.47     11.72 o 
  10   3   5      348.62      356.75     20.12 o 
  11   3   5     1103.15     1040.54     33.40 o 
  12   3   5      243.85      284.68     23.04 o 
  13   3   5       16.39       22.36     14.36 o 
 -21   4   5       26.61       -6.56     31.16 o 
 -20   4   5       11.99       24.16     29.60 o 
 -19   4   5        1.69       35.84     29.92 o 
 -18   4   5       28.45       59.11     26.28 o 
 -17   4   5       20.66        7.72     23.00 o 
 -16   4   5       97.72      135.50     31.12 o 
 -15   4   5       20.76       14.72     21.68 o 
 -14   4   5       38.12       50.31     21.96 o 
 -13   4   5       41.02       20.88     20.76 o 
 -12   4   5       99.31      131.70     26.32 o 
 -11   4   5        2.62      -15.40     15.40 o 
 -10   4   5      174.33      206.09     25.68 o 
  -9   4   5       36.03       21.24     15.88 o 
  -8   4   5      438.76      436.14     30.32 o 
  -7   4   5       61.08       67.67     16.92 o 
  -6   4   5      440.87      553.96     32.24 o 
  -5   4   5      369.83      389.47     27.96 o 
  -4   4   5     1839.07     1758.84     50.75 o 
  -3   4   5     1122.10     1004.50     39.03 o 
  -2   4   5     2921.80     3089.78     65.23 o 
  -1   4   5      385.06      224.17     21.92 o 
   0   4   5     1770.34     2103.71     52.07 o 
   1   4   5     2533.54     2125.75     51.87 o 
   2   4   5     1100.83     1253.63     39.63 o 
   3   4   5      452.12      529.93     27.84 o 
   4   4   5      115.50      142.26     18.68 o 
   7   4   5      286.46      185.13     11.40 o 
   8   4   5      246.01      203.25     13.96 o 
   9   4   5      245.63      218.65     16.16 o 
  10   4   5      142.13      134.02     15.84 o 
 -18   5   5        3.52       14.08     27.44 o 
 -17   5   5        7.46       22.76     25.60 o 
 -16   5   5       88.08       50.55     26.08 o 
 -15   5   5       22.32       18.76     22.24 o 
 -14   5   5       77.40       58.47     25.12 o 
 -13   5   5       45.04       21.96     24.16 o 
 -12   5   5       32.54       27.72     21.68 o 
 -11   5   5       16.12      -10.40     17.60 o 
 -10   5   5       14.75       12.76     17.80 o 
  -9   5   5       55.89       12.00     15.92 o 
  -8   5   5       49.80       46.03     18.20 o 
  -7   5   5       76.28       63.79     17.88 o 
  -6   5   5      406.21      381.03     29.28 o 
  -5   5   5       23.47       39.71     15.00 o 
  -4   5   5      189.10      192.69     22.92 o 
  -3   5   5       26.78       27.00     13.96 o 
  -2   5   5       84.82       60.27     16.20 o 
  -1   5   5      967.44      887.24     37.47 o 
   0   5   5     1040.12     1237.07     42.27 o 
   1   5   5      136.17      176.34     19.80 o 
   2   5   5      135.73      121.82     18.32 o 
   3   5   5        4.70       -8.60     10.72 o 
   4   5   5      290.50      409.58     27.36 o 
 -15   6   5        3.85      -24.24     24.24 o 
 -14   6   5       39.56       36.83     26.52 o 
 -13   6   5       36.01       48.83     23.88 o 
 -12   6   5       13.71        7.44     20.08 o 
 -11   6   5       72.84       60.47     24.16 o 
 -10   6   5      420.79      531.53     40.19 o 
  -9   6   5       50.09       55.31     20.84 o 
  -8   6   5        7.36        1.16     16.08 o 
  -7   6   5      195.58      155.78     25.80 o 
  -6   6   5       27.36       35.36     16.96 o 
  -5   6   5      285.17      301.04     27.60 o 
  -4   6   5      193.28      206.41     24.52 o 
  -3   6   5      278.37      223.29     24.00 o 
  -2   6   5      102.06       78.55     18.60 o 
  -1   6   5      259.76      230.85     23.68 o 
   0   6   5      339.63      419.90     29.28 o 
   1   6   5      283.84      253.53     23.48 o 
   2   6   5      103.66      107.51     20.24 o 
   3   6   5      665.11      744.14     36.32 o 
   4   6   5       67.05       66.83     17.36 o 
 -12   7   5       29.28       25.36     25.00 o 
 -11   7   5       57.33       32.48     25.28 o 
 -10   7   5        1.43       12.04     20.56 o 
  -9   7   5      243.23      213.09     31.92 o 
  -8   7   5       41.87       63.27     22.84 o 
  -7   7   5      194.28      166.30     29.48 o 
  -6   7   5      123.21       89.11     20.96 o 
  -5   7   5       66.78       43.31     19.96 o 
  -4   7   5       28.31        8.40     16.32 o 
  -3   7   5       70.69       78.83     20.12 o 
  -2   7   5      100.25       87.51     19.68 o 
  -1   7   5       53.62       29.00     16.00 o 
   0   7   5       28.37       28.04     15.96 o 
   1   7   5      441.62      379.79     29.76 o 
   2   7   5      766.70      788.49     39.35 o 
   3   7   5      105.04       61.71     18.28 o 
  -9   8   5        5.41       -2.92     22.12 o 
  -8   8   5       35.26       40.67     24.44 o 
  -7   8   5      121.17       68.67     24.72 o 
  -6   8   5       22.74      -13.16     17.68 o 
  -5   8   5      406.32      417.46     35.92 o 
  -4   8   5       37.24       12.00     17.76 o 
  -3   8   5        2.52      -13.96     15.88 o 
  -2   8   5       74.68      106.43     23.04 o 
  -1   8   5      510.70      495.25     34.16 o 
   0   8   5      503.21      479.53     34.88 o 
   1   8   5       80.78      133.02     24.76 o 
   2   8   5       12.67        4.48     15.52 o 
  -6   9   5      166.27      139.74     30.28 o 
  -5   9   5        2.30        2.80     21.00 o 
  -4   9   5      639.00      601.20     40.35 o 
  -3   9   5        3.18      -18.44     18.44 o 
  -2   9   5      309.91      291.04     30.28 o 
  -1   9   5      610.09      637.35     40.83 o 
   0   9   5       12.38       21.64     20.72 o 
   1   9   5       90.45       66.03     22.76 o 
  -3  10   5       45.15       40.87     23.48 o 
  -2  10   5      160.10      207.13     32.88 o 
  -1  10   5       25.23       48.15     23.92 o 
   0  10   5      194.12      226.77     31.84 o 
  -7 -12   6       30.19       52.95     20.13 o 
  -6 -12   6        1.17        3.16     17.19 o 
  -5 -12   6        6.25       -5.40     16.58 o 
  -4 -12   6        0.60      -15.44     15.44 o 
  -3 -12   6        1.21        2.96     22.44 o 
  -2 -12   6       10.30      -19.72     19.72 o 
  -1 -12   6        5.87       -0.72     23.72 o 
   0 -12   6        7.87        2.80     24.48 o 
   1 -12   6       14.55       15.08     23.92 o 
   2 -12   6       22.35       11.84     23.72 o 
   3 -12   6       65.68       61.60     18.38 o 
   4 -12   6        5.37      -15.16     15.16 o 
   5 -12   6       21.83       23.29     19.76 o 
   6 -12   6       18.26       62.67     33.08 o 
   7 -12   6       25.82       26.44     25.12 o 
 -11 -11   6       48.36       61.21     21.37 o 
 -10 -11   6       58.91       73.11     21.80 o 
  -9 -11   6        2.49       10.00     17.97 o 
  -8 -11   6       10.01       -0.92     16.56 o 
  -7 -11   6       41.30       42.21     17.86 o 
  -6 -11   6       62.25       71.50     19.71 o 
  -5 -11   6       49.73       56.63     18.51 o 
  -4 -11   6       28.74       52.48     18.98 o 
  -3 -11   6       19.02       14.56     21.60 o 
  -2 -11   6        8.14       11.16     15.24 o 
  -1 -11   6        9.48        8.64     19.48 o 
   0 -11   6        3.19       21.00     22.20 o 
   1 -11   6       62.71       54.55     26.40 o 
   2 -11   6        5.92       -3.93     16.12 o 
   3 -11   6        7.64        1.27     14.48 o 
   4 -11   6       23.71       14.25     15.10 o 
   5 -11   6       19.47       35.34     17.58 o 
   6 -11   6        7.06        4.99     13.43 o 
   7 -11   6       12.12       23.51     17.25 o 
   8 -11   6        3.05       -3.61     15.55 o 
   9 -11   6       12.77       37.19     19.88 o 
  10 -11   6        3.52        4.82     18.92 o 
 -13 -10   6        1.23      -11.25     16.67 o 
 -12 -10   6        4.08      -13.60     13.60 o 
 -11 -10   6       33.27       32.43     18.54 o 
 -10 -10   6       38.44       13.05     17.17 o 
  -9 -10   6      124.18      133.91     33.18 o 
  -8 -10   6       24.40       33.21     15.88 o 
  -7 -10   6        0.78      -12.61     13.45 o 
  -6 -10   6        1.44        7.13     14.85 o 
  -5 -10   6      110.92      149.41     21.15 o 
  -4 -10   6        0.58       -2.58     12.71 o 
  -3 -10   6      154.00      187.83     22.95 o 
  -2 -10   6        5.02        0.09     12.66 o 
  -1 -10   6        8.95      -14.86     14.86 o 
   0 -10   6      205.70      264.86     26.03 o 
   1 -10   6       75.17       77.35     17.54 o 
   2 -10   6      138.81      108.74     18.72 o 
   3 -10   6       72.59      127.94     20.44 o 
   4 -10   6       24.78        5.23     14.24 o 
   5 -10   6       26.27       20.27     14.00 o 
   6 -10   6        5.07        1.21     11.06 o 
   7 -10   6       34.55       45.69     25.28 o 
   8 -10   6      155.07      217.81     37.85 o 
   9 -10   6       21.12       19.51     19.36 o 
  10 -10   6       22.20       39.29     18.15 o 
  11 -10   6       42.67       26.29     28.02 o 
  12 -10   6        0.17      -13.94     20.06 o 
  13 -10   6        0.18      -11.55     22.16 o 
 -15  -9   6        6.32       -8.88     14.18 o 
 -14  -9   6        4.43      -10.67     12.88 o 
 -13  -9   6        4.32        0.92     12.74 o 
 -12  -9   6       60.77       73.22     16.18 o 
 -11  -9   6      132.11      167.38     19.27 o 
 -10  -9   6       99.71      114.96     20.65 o 
  -9  -9   6       22.74       14.77     14.24 o 
  -8  -9   6       84.47       85.27     18.30 o 
  -7  -9   6      118.64      141.60     36.32 o 
  -6  -9   6       30.23       32.10     14.32 o 
  -5  -9   6      393.12      388.94     25.74 o 
  -4  -9   6      127.12      141.86     20.15 o 
  -3  -9   6       37.36       34.78     14.70 o 
  -2  -9   6      529.15      606.10     57.07 o 
  -1  -9   6       33.45       44.72     14.54 o 
   0  -9   6     1102.92     1090.23     40.77 o 
   1  -9   6      562.42      659.72     30.35 o 
   2  -9   6      274.88      290.36     33.24 o 
   3  -9   6       52.82       24.04     13.30 o 
   4  -9   6      226.54      202.73     20.27 o 
   5  -9   6      288.11      316.96     33.34 o 
   6  -9   6      175.10      250.80     19.04 o 
   7  -9   6       51.80       49.04     12.80 o 
   8  -9   6       11.67       15.20     12.32 o 
   9  -9   6       27.75       20.28     14.86 o 
  10  -9   6        3.17        0.84     15.76 o 
  11  -9   6       19.82       -9.43     40.79 o 
  12  -9   6        7.50       20.28     20.08 o 
  13  -9   6       88.39       93.18     22.07 o 
  14  -9   6       68.49       53.52     20.22 o 
  15  -9   6       15.98       19.57     18.94 o 
 -17  -8   6        7.04      -13.70     13.70 o 
 -16  -8   6        1.15      -12.89     12.89 o 
 -15  -8   6        1.02      -10.39     13.07 o 
 -14  -8   6       49.10       57.31     15.79 o 
 -13  -8   6      128.34      142.65     18.30 o 
 -12  -8   6      219.81      248.72     32.12 o 
 -11  -8   6        1.21       -4.02     10.71 o 
 -10  -8   6      456.60      424.53     21.77 o 
  -9  -8   6      183.92      201.25     17.95 o 
  -8  -8   6       15.53       15.10      9.88 o 
  -7  -8   6      340.54      368.98     28.90 o 
  -6  -8   6       39.09       48.86     14.84 o 
  -5  -8   6      967.48     1057.79     36.89 o 
  -4  -8   6      126.80      158.57     19.43 o 
  -3  -8   6      150.95      189.99     36.10 o 
  -2  -8   6      867.00      914.90     24.51 o 
  -1  -8   6      968.85     1003.30     32.69 o 
   0  -8   6      242.60      246.66     19.47 o 
   1  -8   6      247.83      273.56     34.68 o 
   2  -8   6      101.74       89.83     24.00 o 
   3  -8   6       87.22      104.71     24.92 o 
   4  -8   6      825.45      794.58     30.96 o 
   5  -8   6      312.47      330.03     21.95 o 
   6  -8   6        2.29      -10.70     10.70 o 
   7  -8   6       36.15       16.71     10.83 o 
   8  -8   6      105.64      128.57     19.93 o 
   9  -8   6      418.78      470.30     22.73 o 
  10  -8   6      519.24      521.37     29.32 o 
  11  -8   6      102.73       99.18     19.01 o 
  12  -8   6      132.12      131.72     22.10 o 
  13  -8   6        8.83       -3.80     15.05 o 
  14  -8   6       88.45       73.97     20.90 o 
  15  -8   6      193.43      240.01     28.73 o 
  16  -8   6       45.21       33.65     21.83 o 
 -18  -7   6        1.78      -13.55     13.55 o 
 -17  -7   6       11.34       28.74     15.43 o 
 -16  -7   6       94.74       93.91     16.94 o 
 -15  -7   6       96.41       92.91     16.67 o 
 -14  -7   6       13.24        0.27     11.89 o 
 -13  -7   6        1.79        1.12     11.56 o 
 -12  -7   6      315.55      291.91     19.73 o 
 -11  -7   6      509.56      495.98     22.41 o 
 -10  -7   6       48.04       56.97     12.26 o 
  -9  -7   6      206.13      227.52     16.10 o 
  -8  -7   6      175.43      204.50     17.01 o 
  -7  -7   6      267.72      251.22     15.86 o 
  -6  -7   6        9.82        0.05      7.72 o 
  -5  -7   6      424.51      453.35     17.76 o 
  -4  -7   6      687.61      674.34     21.89 o 
  -3  -7   6       51.90       62.53      9.49 o 
  -2  -7   6      121.95      131.93     15.40 o 
  -1  -7   6      182.43      206.07     17.73 o 
   0  -7   6     1522.92     1593.89    106.33 o 
   1  -7   6      218.90      208.25     28.00 o 
   2  -7   6      651.84      597.52     36.79 o 
   3  -7   6       88.39      105.43     23.28 o 
   4  -7   6       61.40       36.87     17.08 o 
   5  -7   6       31.18       21.03     11.40 o 
   6  -7   6      293.20      322.85     20.63 o 
   7  -7   6      191.28      174.86     15.54 o 
   8  -7   6      347.86      320.48     18.01 o 
   9  -7   6      145.39      129.83     17.88 o 
  10  -7   6       67.20       67.30     13.66 o 
  11  -7   6      320.63      305.30     20.02 o 
  12  -7   6      209.66      251.12     25.77 o 
  13  -7   6       84.01      104.96     19.04 o 
  14  -7   6       61.22       73.63     19.05 o 
  15  -7   6       14.75        9.31     20.12 o 
  16  -7   6       20.21       62.95     20.31 o 
  17  -7   6       66.23       64.47     24.48 o 
 -19  -6   6       42.56       96.12     19.50 o 
 -18  -6   6       22.57        3.11     14.49 o 
 -17  -6   6        4.20       -6.90     11.95 o 
 -16  -6   6       15.14        3.19     12.44 o 
 -15  -6   6        6.76        0.42     11.19 o 
 -14  -6   6      728.64      677.27     27.18 o 
 -13  -6   6      867.51      801.19     27.73 o 
 -12  -6   6       16.60        9.70     10.97 o 
 -11  -6   6       87.06       73.92     12.89 o 
 -10  -6   6       76.63       59.15     12.02 o 
  -9  -6   6       97.41       94.67     12.88 o 
  -8  -6   6      282.42      245.12     14.94 o 
  -7  -6   6      117.96      116.19     12.62 o 
  -6  -6   6        9.53        3.69      6.85 o 
  -5  -6   6      424.35      506.32     17.25 o 
  -4  -6   6       57.86       59.41      6.93 o 
  -3  -6   6      234.57      232.62     12.22 o 
  -2  -6   6      798.85      700.01     19.55 o 
  -1  -6   6      379.83      415.71     13.66 o 
   0  -6   6      391.92      314.11     36.31 o 
   1  -6   6      151.31      171.42     23.36 o 
   2  -6   6      987.79      902.88     40.63 o 
   3  -6   6      620.44      671.03     37.19 o 
   4  -6   6      412.18      332.55     28.00 o 
   5  -6   6      528.37      479.23     22.26 o 
   6  -6   6      144.35      139.92     19.18 o 
   7  -6   6       55.35       27.28      9.11 o 
   8  -6   6       69.93       88.81     12.24 o 
   9  -6   6       16.32       17.01      8.99 o 
  10  -6   6      566.36      584.41     22.69 o 
  11  -6   6     1154.10     1229.82     64.23 o 
  12  -6   6      184.11      260.83     20.94 o 
  13  -6   6      246.62      274.13     24.52 o 
  14  -6   6      465.01      434.91     27.74 o 
  15  -6   6      259.17      286.87     44.35 o 
  16  -6   6      166.13      139.43     23.87 o 
  17  -6   6       34.48       11.39     18.42 o 
  18  -6   6        5.38        9.94     17.98 o 
 -20  -5   6       10.08       -5.86     19.16 o 
 -19  -5   6      102.85      140.06     27.00 o 
 -18  -5   6       52.93       65.60     21.43 o 
 -17  -5   6       17.69       19.60     12.97 o 
 -16  -5   6      235.69      275.43     21.07 o 
 -15  -5   6      206.15      219.25     24.07 o 
 -14  -5   6        0.65      -10.08     10.08 o 
 -13  -5   6      339.00      332.27     22.47 o 
 -12  -5   6      437.46      422.80     24.18 o 
 -11  -5   6      472.02      424.34     19.07 o 
 -10  -5   6      861.46      887.51     32.04 o 
  -9  -5   6      253.70      201.62     14.11 o 
  -8  -5   6        8.26       11.27      7.82 o 
  -7  -5   6       42.06       58.83     13.20 o 
  -6  -5   6       55.38       44.14      8.13 o 
  -5  -5   6       68.30       67.34      8.93 o 
  -4  -5   6      517.43      523.99     15.96 o 
  -3  -5   6     1889.02     1866.92     33.38 o 
  -2  -5   6      348.51      334.32     12.53 o 
  -1  -5   6       14.00       13.02      5.35 o 
   0  -5   6       62.26       90.10      8.76 o 
   1  -5   6     4649.19     4565.87     81.42 o 
   2  -5   6     3858.08     3750.20     76.15 o 
   3  -5   6      281.58      318.44     26.44 o 
   4  -5   6      638.86      742.50     36.63 o 
   5  -5   6      692.19      742.02     34.32 o 
   6  -5   6      170.38      193.50     12.84 o 
   7  -5   6      697.28      693.88     21.41 o 
   8  -5   6       12.86       33.25      9.32 o 
   9  -5   6       84.48       56.58     10.48 o 
  10  -5   6      653.70      624.21     22.13 o 
  11  -5   6       40.21       36.73     10.89 o 
  12  -5   6      837.71      848.62     27.02 o 
  13  -5   6     2001.82     2121.47     49.58 o 
  14  -5   6       56.12      112.95     20.52 o 
  15  -5   6      289.59      314.71     25.94 o 
  16  -5   6        1.62       11.99     15.97 o 
  17  -5   6       91.53       79.88     21.27 o 
  18  -5   6      243.92      279.41     28.90 o 
  19  -5   6       21.20       43.76     21.17 o 
 -20  -4   6       37.24       34.29     22.03 o 
 -19  -4   6        3.93       -7.72     17.88 o 
 -18  -4   6       47.91       30.42     18.33 o 
 -17  -4   6       33.84       44.89     19.07 o 
 -16  -4   6      115.12      117.32     21.70 o 
 -15  -4   6      418.84      499.42     30.30 o 
 -14  -4   6      648.13      650.74     33.72 o 
 -13  -4   6     1574.16     1538.97     33.98 o 
 -12  -4   6       57.12       52.40     10.87 o 
 -11  -4   6       91.09      101.08     16.95 o 
 -10  -4   6      333.83      290.00     15.18 o 
  -9  -4   6      212.07      233.03     13.31 o 
  -8  -4   6       82.94       35.63     13.13 o 
  -7  -4   6      285.94      338.47     13.90 o 
  -6  -4   6       87.79       52.65     10.28 o 
  -5  -4   6     4652.86     4315.30     82.01 o 
  -4  -4   6     3196.68     3472.75     36.24 o 
  -2  -4   6     2884.60     2760.23     33.55 o 
  -1  -4   6     5187.88     4359.85     90.16 o 
   0  -4   6     1641.83     1712.55     53.82 o 
   1  -4   6      362.11      435.20     25.81 o 
   2  -4   6      985.64     1261.75     42.11 o 
   3  -4   6     2698.07     2390.43     59.47 o 
   4  -4   6     3178.50     3562.55     76.91 o 
   5  -4   6       25.61       38.71     15.64 o 
   6  -4   6      308.64      319.04     14.13 o 
   7  -4   6       47.27       75.48     12.86 o 
   8  -4   6      568.17      644.72     46.11 o 
   9  -4   6      616.69      609.24     20.02 o 
  10  -4   6      123.58      128.48     13.19 o 
  11  -4   6     1313.83     1425.25     30.94 o 
  12  -4   6        9.13       10.49     10.03 o 
  13  -4   6      236.57      271.89     18.87 o 
  14  -4   6       21.68        5.28     12.21 o 
  15  -4   6      884.56      899.67     35.97 o 
  16  -4   6      335.14      308.65     26.86 o 
  17  -4   6       20.56       23.68     16.85 o 
  18  -4   6        6.65        2.86     16.61 o 
  19  -4   6       34.46       33.96     28.36 o 
  20  -4   6       18.83       27.06     20.45 o 
 -21  -3   6        2.74        9.20     27.88 o 
 -20  -3   6        0.66      -16.07     16.07 o 
 -19  -3   6        7.61       38.24     19.10 o 
 -18  -3   6       45.55       25.26     19.72 o 
 -17  -3   6       58.14       40.51     18.62 o 
 -16  -3   6       42.90       54.50     17.56 o 
 -15  -3   6      324.46      297.30     25.68 o 
 -14  -3   6      187.29      248.07     24.48 o 
 -13  -3   6       12.33       10.28     12.84 o 
 -12  -3   6      920.93      887.34     32.10 o 
 -11  -3   6     1786.94     1628.12     31.25 o 
 -10  -3   6      335.90      334.30     19.04 o 
  -9  -3   6      325.59      304.14     19.91 o 
  -8  -3   6       10.70        4.93      6.01 o 
  -7  -3   6     1597.18     1628.26     79.80 o 
  -6  -3   6      274.33      200.06     11.11 o 
  -5  -3   6     1182.41     1190.33     35.30 o 
  -4  -3   6      635.75      627.18     15.31 o 
  -3  -3   6      513.86      453.32     26.30 o 
  -2  -3   6     1791.91     2084.82     59.41 o 
  -1  -3   6      622.49      711.83     15.97 o 
   0  -3   6     4314.27     4289.69    121.19 o 
   1  -3   6     1017.25      900.54     16.77 o 
   2  -3   6        6.01       -3.00      9.96 o 
   3  -3   6     2584.48     3396.37     70.31 o 
   4  -3   6      155.80      217.65     21.12 o 
   5  -3   6       61.97       74.39     17.00 o 
   6  -3   6     3249.06     3685.22     40.95 o 
   7  -3   6        7.87       10.08      6.62 o 
   8  -3   6       47.23       22.22      7.77 o 
   9  -3   6      767.23      780.36     21.35 o 
  10  -3   6      224.80      239.29     14.24 o 
  11  -3   6       13.07        4.97      8.18 o 
  12  -3   6      419.72      427.60     18.90 o 
  13  -3   6      132.44      132.56     14.87 o 
  14  -3   6      134.88      175.15     16.68 o 
  15  -3   6      101.97      121.39     15.74 o 
  16  -3   6       11.03       -3.50     18.52 o 
  17  -3   6      124.22      162.65     22.05 o 
  18  -3   6      359.07      343.73     27.16 o 
  19  -3   6       54.32       29.85     19.09 o 
  20  -3   6        0.41        5.19     18.39 o 
 -21  -2   6       68.90       78.67     33.92 o 
 -20  -2   6       10.72       -2.24     27.40 o 
 -19  -2   6        2.20      -21.28     21.28 o 
 -18  -2   6      176.77      178.10     35.28 o 
 -17  -2   6       10.17       10.38     14.84 o 
 -16  -2   6      135.42      172.16     23.33 o 
 -15  -2   6      152.15      185.26     32.92 o 
 -14  -2   6       42.76       16.88     13.37 o 
 -13  -2   6      384.12      409.61     24.63 o 
 -12  -2   6      494.04      433.01     34.82 o 
 -11  -2   6        3.46       -9.00     10.06 o 
 -10  -2   6      319.34      222.70     12.85 o 
  -9  -2   6     1139.57     1226.03     31.50 o 
  -8  -2   6     1400.09     1708.22     27.17 o 
  -7  -2   6      557.68      398.99     17.87 o 
  -6  -2   6      411.16      417.52     13.32 o 
  -5  -2   6    13881.73    14443.33    212.01 o 
  -4  -2   6      498.88      399.74     12.15 o 
  -3  -2   6      921.10     1283.13     18.86 o 
  -2  -2   6     3590.33     3417.02     29.88 o 
  -1  -2   6     1795.23     2195.47     29.41 o 
   0  -2   6      686.84      672.58     15.88 o 
   1  -2   6     4963.76     5235.67     46.31 o 
   2  -2   6      373.31      313.22     36.10 o 
   3  -2   6      466.35      625.42     14.07 o 
   4  -2   6     8422.40     8546.70    108.55 o 
   5  -2   6      216.05      257.63     41.41 o 
   6  -2   6     1958.58     2084.92     28.91 o 
   7  -2   6        3.59       -4.63      5.83 o 
   8  -2   6      176.35      144.11     11.40 o 
   9  -2   6      242.33      265.09     13.02 o 
  10  -2   6      235.95      198.47     12.77 o 
  11  -2   6      233.33      210.11     18.81 o 
  12  -2   6      117.31      103.41     12.58 o 
  13  -2   6       54.46       41.81     10.67 o 
  14  -2   6        2.99        6.86     10.25 o 
  15  -2   6      262.11      295.44     17.43 o 
  16  -2   6       26.20       16.40     14.08 o 
  17  -2   6        2.40        2.87     15.11 o 
  18  -2   6        5.43       -7.66     15.30 o 
  19  -2   6        5.67      -10.38     18.96 o 
  20  -2   6       28.14        2.96     23.76 o 
  21  -2   6       56.46       82.47     30.56 o 
 -22  -1   6       92.87      112.14     35.28 o 
 -21  -1   6        8.91       -8.92     26.00 o 
 -20  -1   6        2.65       -2.60     22.00 o 
 -19  -1   6      241.80      291.68     40.31 o 
 -18  -1   6       34.96       40.71     25.32 o 
 -17  -1   6      223.33      215.85     34.00 o 
 -16  -1   6      558.09      516.65     40.63 o 
 -15  -1   6      540.12      469.30     37.75 o 
 -14  -1   6       26.42       49.91     22.12 o 
 -13  -1   6       49.94       48.57     13.67 o 
 -12  -1   6       13.00       -6.49     10.32 o 
 -11  -1   6      318.05      277.48     18.67 o 
 -10  -1   6      299.75      258.14     12.15 o 
  -9  -1   6      443.21      505.64     17.60 o 
  -8  -1   6     2397.02     2267.27     58.52 o 
  -7  -1   6     2969.88     2912.10     32.21 o 
  -6  -1   6      102.73      113.09      8.43 o 
  -5  -1   6      506.49      442.39     12.58 o 
  -4  -1   6      181.20      166.05      8.53 o 
  -3  -1   6       56.71       59.05      6.12 o 
  -2  -1   6     1733.40     1754.77     20.87 o 
  -1  -1   6      217.68      203.67     10.53 o 
   0  -1   6     1277.11     1253.81     22.44 o 
   1  -1   6    11077.89    13344.07    125.02 o 
   2  -1   6    15188.69    16052.05    427.16 o 
   3  -1   6     1387.79     1531.38     56.19 o 
   4  -1   6     1481.23     1629.63     46.42 o 
   5  -1   6      888.96     1015.14     18.12 o 
   6  -1   6     3154.01     3300.59     78.74 o 
   7  -1   6      311.63      216.84     17.93 o 
   8  -1   6      184.18      174.38     10.63 o 
   9  -1   6      108.77       95.81      9.86 o 
  10  -1   6      148.01      147.94     11.90 o 
  11  -1   6       11.58       28.55      8.50 o 
  12  -1   6      113.71      173.25     16.99 o 
  13  -1   6      519.45      467.12     20.06 o 
  14  -1   6      344.76      333.64     22.82 o 
  15  -1   6       53.24       54.49     12.02 o 
  16  -1   6       48.41       51.76     12.88 o 
  17  -1   6        0.56       -9.59     11.07 o 
  18  -1   6      211.47      222.32     19.92 o 
  19  -1   6       22.53        5.08     20.00 o 
  20  -1   6        2.13       17.76     24.00 o 
  21  -1   6        4.73       24.16     27.92 o 
 -22   0   6        3.42       26.64     29.96 o 
 -21   0   6       88.66      118.10     35.44 o 
 -20   0   6      137.05      174.98     35.76 o 
 -19   0   6       16.46       -1.12     21.60 o 
 -18   0   6       96.99       60.55     25.20 o 
 -17   0   6        4.76       -2.56     20.56 o 
 -16   0   6      725.20      765.89     47.19 o 
 -15   0   6      812.63      668.11     43.35 o 
 -14   0   6      661.21      663.67     39.71 o 
 -13   0   6      600.98      469.70     34.28 o 
 -12   0   6       86.31       28.16     15.28 o 
 -11   0   6      272.05      243.85     13.43 o 
 -10   0   6      465.96      630.70     18.50 o 
  -9   0   6     2421.86     2312.33     32.74 o 
  -8   0   6      162.21      133.03      9.73 o 
  -7   0   6     1692.69     1725.46     26.43 o 
  -6   0   6     6400.12     7293.96     94.23 o 
  -5   0   6     1429.78     1648.29     40.71 o 
  -4   0   6     2515.01     2084.23     46.63 o 
  -3   0   6     7688.16     9236.25     99.39 o 
  -2   0   6       50.40       26.48      6.49 o 
  -1   0   6    13557.01    15425.21    379.21 o 
   0   0   6      490.50      749.08     17.92 o 
   1   0   6      386.67      423.21     21.64 o 
   2   0   6     6832.55     8145.28     63.98 o 
   3   0   6      744.86      494.44     15.66 o 
   4   0   6     1219.00     1288.64     30.84 o 
   5   0   6    10342.97    10256.37    148.90 o 
   6   0   6     4124.00     4680.64     86.03 o 
   7   0   6       17.22       32.46      6.45 o 
   8   0   6      275.48      335.50     12.17 o 
   9   0   6        6.07        4.89      5.63 o 
  10   0   6      767.53      928.45     30.39 o 
  11   0   6      436.46      390.31     15.33 o 
  12   0   6      230.86      307.31     14.78 o 
  13   0   6      306.97      335.30     18.45 o 
  14   0   6       84.04      137.58     14.15 o 
  15   0   6      436.66      370.78     18.35 o 
  16   0   6        0.04        1.27     10.22 o 
  17   0   6       56.88       43.93     14.65 o 
  18   0   6       45.93       61.87     24.48 o 
  19   0   6        1.79      -18.04     21.08 o 
  20   0   6       89.55      121.30     30.64 o 
  21   0   6       70.35       46.99     29.80 o 
 -22   1   6       92.67      118.14     37.95 o 
 -21   1   6        8.64       -9.64     29.36 o 
 -20   1   6        2.66       -7.36     24.60 o 
 -19   1   6      242.07      302.20     37.63 o 
 -18   1   6       36.55       41.19     25.60 o 
 -17   1   6      224.06      269.60     38.91 o 
 -16   1   6      556.94      493.41     38.51 o 
 -15   1   6      543.65      497.49     38.31 o 
 -14   1   6       26.81       30.00     19.64 o 
 -13   1   6       50.69       64.19     20.28 o 
 -12   1   6       13.74       28.76     14.56 o 
 -11   1   6      316.96      309.08     26.92 o 
 -10   1   6      294.39      233.25     24.20 o 
  -9   1   6      437.76      494.77     30.12 o 
  -8   1   6     2398.77     2308.36     55.75 o 
  -7   1   6     2974.09     2807.77     60.15 o 
  -6   1   6      103.22       93.27     16.08 o 
  -5   1   6      504.75      399.94     23.96 o 
  -4   1   6      166.83      145.46     15.64 o 
  -3   1   6       52.12       55.35     12.60 o 
  -2   1   6     1735.04     1767.40     42.59 o 
  -1   1   6      217.74      205.65     17.92 o 
   0   1   6     1312.72     1375.91     32.58 o 
   1   1   6    11110.30    13878.54    270.04 o 
   2   1   6    15192.68    16254.85    377.31 o 
   3   1   6     1397.65     1624.60     40.87 o 
   4   1   6     1477.73     1549.84     35.42 o 
   5   1   6      880.42     1007.35     44.20 o 
   6   1   6     3136.23     3289.89     38.93 o 
   7   1   6      305.97      241.55     13.48 o 
   8   1   6      186.32      174.48     12.43 o 
   9   1   6      112.65      103.96      9.06 o 
  10   1   6      145.21      155.54     21.86 o 
  11   1   6       10.23       14.23      7.97 o 
  12   1   6      120.00      178.43     24.76 o 
  13   1   6      515.71      489.59     22.44 o 
  14   1   6      344.50      321.70     19.89 o 
  15   1   6       53.55       46.56     13.02 o 
  16   1   6       49.89       61.43     20.52 o 
  17   1   6        1.06      -17.00     17.00 o 
  18   1   6      212.46      250.21     34.92 o 
 -21   2   6       69.09       53.67     30.48 o 
 -20   2   6       11.63        6.00     25.16 o 
 -19   2   6        3.04       17.68     24.36 o 
 -18   2   6      177.05      206.17     35.80 o 
 -17   2   6       10.02       24.00     23.36 o 
 -16   2   6      134.18      166.26     29.52 o 
 -15   2   6      152.40      232.85     32.12 o 
 -14   2   6       41.76       26.28     18.80 o 
 -13   2   6      384.48      457.86     34.76 o 
 -12   2   6      495.78      417.46     29.80 o 
 -11   2   6        3.44       -3.32     13.20 o 
 -10   2   6      313.57      255.16     25.08 o 
  -9   2   6     1136.75     1301.78     47.59 o 
  -8   2   6     1410.33     1529.87     48.19 o 
  -7   2   6      553.40      417.58     27.48 o 
  -6   2   6      411.62      414.02     25.72 o 
  -5   2   6    13879.98    14626.59    150.78 o 
  -4   2   6      512.51      381.39     24.12 o 
  -3   2   6      936.69     1091.49     38.35 o 
  -2   2   6     3626.19     3189.88     61.75 o 
  -1   2   6     1825.85     2266.17     37.89 o 
   0   2   6      705.89      779.68     95.89 o 
   1   2   6     4963.12     5464.29     52.17 o 
   2   2   6      355.34      344.57     14.33 o 
   3   2   6      460.66      689.36     22.46 o 
   4   2   6     8414.00     8782.65    186.68 o 
   5   2   6      212.19      233.47     10.73 o 
   6   2   6     1961.48     2112.59     28.71 o 
   7   2   6        4.09        4.46      6.38 o 
   8   2   6      166.26      137.61     21.94 o 
   9   2   6      224.19      258.48     19.42 o 
  10   2   6      220.83      165.80     13.52 o 
  11   2   6      224.68      188.22     22.60 o 
  12   2   6      115.06      127.17     14.14 o 
  13   2   6       55.28       38.19     15.56 o 
  14   2   6        3.10       15.80     15.48 o 
  15   2   6      258.11      318.28     27.68 o 
 -21   3   6        2.89        4.08     32.52 o 
 -20   3   6        0.70        8.52     26.88 o 
 -19   3   6        7.68        9.24     24.16 o 
 -18   3   6       45.17       43.51     26.24 o 
 -17   3   6       59.49       59.23     24.40 o 
 -16   3   6       44.66       44.31     24.52 o 
 -15   3   6      324.42      289.44     37.15 o 
 -14   3   6      187.60      246.05     35.88 o 
 -13   3   6       11.11       -5.56     16.52 o 
 -12   3   6      914.89      885.12     44.83 o 
 -11   3   6     1781.26     1612.70     56.91 o 
 -10   3   6      327.66      355.19     29.92 o 
  -9   3   6      322.79      285.04     26.20 o 
  -8   3   6       10.63       20.32     13.60 o 
  -7   3   6     1594.08     1717.16     52.35 o 
  -6   3   6      269.49      190.77     22.64 o 
  -5   3   6     1173.78     1185.20     42.35 o 
  -4   3   6      617.27      582.60     31.68 o 
  -3   3   6      514.56      363.63     26.64 o 
  -2   3   6     1793.02     2202.10     53.63 o 
  -1   3   6      631.65      778.81     34.08 o 
   0   3   6     4307.89     3997.57     71.59 o 
   1   3   6     1001.73      996.90     36.12 o 
   2   3   6        4.21        7.07      6.80 o 
   3   3   6     2583.73     3349.98     59.27 o 
   4   3   6      156.19      215.99     18.30 o 
   5   3   6       54.99       39.83      4.94 o 
   6   3   6     3234.78     3268.22    123.12 o 
   7   3   6        5.27       -1.60      6.08 o 
   8   3   6       44.25       19.32      8.48 o 
   9   3   6      765.52      719.42     25.16 o 
  10   3   6      225.90      231.93     17.60 o 
  11   3   6       12.01       13.04     11.64 o 
  12   3   6      418.71      406.38     24.88 o 
 -20   4   6       37.66       22.12     31.76 o 
 -19   4   6        3.27       21.28     27.36 o 
 -18   4   6       47.93        0.44     23.84 o 
 -17   4   6       33.54       57.99     25.60 o 
 -16   4   6      115.54      119.06     30.32 o 
 -15   4   6      417.18      601.48     45.19 o 
 -14   4   6      645.46      690.15     46.47 o 
 -13   4   6     1569.23     1718.84     64.75 o 
 -12   4   6       57.47       57.99     23.32 o 
 -11   4   6       91.05       83.31     21.56 o 
 -10   4   6      334.03      286.84     30.20 o 
  -9   4   6      210.90      210.37     25.96 o 
  -8   4   6       79.72       49.39     18.56 o 
  -7   4   6      288.92      314.36     27.00 o 
  -6   4   6       90.09       28.60     14.80 o 
  -5   4   6     4653.70     4476.02     87.79 o 
  -4   4   6     3184.65     3590.43     75.95 o 
  -3   4   6       80.60      146.30     22.48 o 
  -2   4   6     2898.61     2622.52     62.75 o 
  -1   4   6     5202.52     3796.40     74.67 o 
   0   4   6     1653.96     1675.81     50.27 o 
   1   4   6      360.84      394.75     26.68 o 
   2   4   6      985.45     1281.02     41.87 o 
   3   4   6     2705.50     2481.10     58.07 o 
   4   4   6     3184.15     3292.91     67.71 o 
   5   4   6       28.30       43.11     13.56 o 
   7   4   6       45.96       38.03      7.00 o 
   8   4   6      564.46      578.12     18.60 o 
 -19   5   6      102.68      132.74     41.87 o 
 -18   5   6       52.68      100.87     34.00 o 
 -17   5   6       17.89        9.04     24.80 o 
 -16   5   6      239.09      317.20     42.19 o 
 -15   5   6      209.19      170.14     33.76 o 
 -14   5   6        0.73        1.28     22.64 o 
 -13   5   6      341.41      347.35     37.55 o 
 -12   5   6      444.54      450.10     39.11 o 
 -11   5   6      477.46      474.65     38.03 o 
 -10   5   6      862.40      871.84     46.19 o 
  -9   5   6      253.86      221.57     30.16 o 
  -8   5   6        8.26        5.52     15.64 o 
  -7   5   6       39.80       37.51     18.92 o 
  -6   5   6       48.91       39.19     17.16 o 
  -5   5   6       77.91       60.63     17.76 o 
  -4   5   6      529.03      516.89     33.12 o 
  -3   5   6     1895.96     1779.36     55.99 o 
  -2   5   6      348.18      284.12     26.80 o 
  -1   5   6       15.42        0.20     12.76 o 
   0   5   6       63.29       94.19     18.12 o 
   1   5   6     4659.21     4744.35     86.07 o 
   2   5   6     3844.84     3658.42     73.95 o 
   3   5   6      276.34      275.80     25.20 o 
   4   5   6      640.02      724.66     35.24 o 
   5   5   6      704.69      695.18     34.88 o 
 -16   6   6       15.54        2.48     27.36 o 
 -15   6   6        6.46       19.60     27.00 o 
 -14   6   6      727.16      730.46     50.23 o 
 -13   6   6      867.62      828.25     51.27 o 
 -12   6   6       15.59      -14.56     20.84 o 
 -11   6   6       86.51       73.23     27.36 o 
 -10   6   6       76.80       42.07     23.64 o 
  -9   6   6       99.29       62.71     24.04 o 
  -8   6   6      286.97      272.04     33.48 o 
  -7   6   6      112.64      101.31     23.08 o 
  -6   6   6        8.05      -14.48     14.80 o 
  -5   6   6      424.58      482.73     33.52 o 
  -4   6   6       54.05       46.07     18.76 o 
  -3   6   6      222.47      215.93     25.12 o 
  -2   6   6      790.14      597.36     35.60 o 
  -1   6   6      373.92      382.43     28.44 o 
   0   6   6      394.66      289.32     25.88 o 
   1   6   6      151.89      201.93     26.24 o 
   2   6   6      986.00      883.44     39.75 o 
   3   6   6      612.65      568.84     33.40 o 
   4   6   6      412.95      332.51     27.68 o 
 -13   7   6        1.95       -2.84     23.60 o 
 -12   7   6      317.66      344.31     40.27 o 
 -11   7   6      512.30      522.57     43.31 o 
 -10   7   6       50.25       63.87     24.00 o 
  -9   7   6      205.79      258.16     32.20 o 
  -8   7   6      175.18      188.97     32.08 o 
  -7   7   6      266.40      271.92     31.60 o 
  -6   7   6       12.47      -16.32     17.44 o 
  -5   7   6      427.71      487.13     35.92 o 
  -4   7   6      688.44      720.58     39.99 o 
  -3   7   6       54.39       67.39     20.96 o 
  -2   7   6      122.18      123.26     23.00 o 
  -1   7   6      187.35      179.70     27.48 o 
   0   7   6     1525.76     1582.02     56.03 o 
   1   7   6      223.20      197.93     25.92 o 
   2   7   6      650.23      648.11     37.43 o 
   3   7   6       85.83       79.63     19.60 o 
   4   7   6       61.99       51.55     17.72 o 
 -10   8   6      455.75      464.54     42.99 o 
  -9   8   6      181.67      190.13     33.84 o 
  -8   8   6       16.51       -8.36     19.76 o 
  -7   8   6      339.98      382.47     36.35 o 
  -6   8   6       37.08       75.43     26.16 o 
  -5   8   6      966.96      978.55     50.55 o 
  -4   8   6      127.35      137.86     27.56 o 
  -3   8   6      147.50      161.86     28.12 o 
  -2   8   6      860.78      869.08     44.79 o 
  -1   8   6      966.76      880.00     45.59 o 
   0   8   6      241.25      232.29     30.84 o 
   1   8   6      246.99      277.96     34.04 o 
   2   8   6       97.97       99.95     23.80 o 
   3   8   6       83.91      112.02     23.04 o 
  -7   9   6      119.27      108.03     29.88 o 
  -6   9   6       30.22       36.04     25.08 o 
  -5   9   6      394.33      418.38     36.63 o 
  -4   9   6      128.05      114.46     28.40 o 
  -3   9   6       38.34       18.04     21.36 o 
  -2   9   6      529.81      506.85     37.59 o 
  -1   9   6       34.14       48.55     22.04 o 
   0   9   6     1109.81     1052.46     51.75 o 
   1   9   6      569.03      601.12     42.59 o 
   2   9   6      276.68      286.00     32.16 o 
  -4  10   6        0.81        1.92     22.68 o 
  -3  10   6      153.26      151.50     30.20 o 
  -2  10   6        5.02      -11.28     20.48 o 
  -1  10   6        7.67        6.52     21.40 o 
   0  10   6      205.48      225.77     33.40 o 
   1  10   6       75.37       32.52     21.32 o 
   0  11   6        3.51      -14.56     19.44 o 
  -6 -12   7        2.57       -2.88     15.89 o 
  -5 -12   7        1.36        6.84     23.04 o 
  -4 -12   7        5.05        2.16     21.96 o 
  -3 -12   7        0.21      -13.88     21.64 o 
  -2 -12   7       19.06        6.84     27.00 o 
  -1 -12   7        4.85      -24.72     24.72 o 
   0 -12   7        1.51      -17.28     25.04 o 
   1 -12   7        7.82        7.32     25.64 o 
   2 -12   7        3.18      -10.80     25.40 o 
   3 -12   7        8.39       23.20     26.88 o 
   4 -12   7       11.68       -0.64     15.26 o 
   5 -12   7        0.90       -6.29     19.55 o 
   6 -12   7        0.31      -15.82     15.82 o 
 -10 -11   7       15.71       26.00     19.45 o 
  -9 -11   7        9.59       16.79     17.86 o 
  -8 -11   7        0.90       15.43     16.40 o 
  -7 -11   7        1.04      -15.47     15.47 o 
  -6 -11   7       12.69       27.76     17.80 o 
  -5 -11   7        6.31      -13.88     14.64 o 
  -4 -11   7       32.61       49.68     19.42 o 
  -3 -11   7       21.09        9.28     19.56 o 
  -2 -11   7        3.91       17.72     20.84 o 
  -1 -11   7        1.98      -17.12     19.84 o 
   0 -11   7       16.41       38.27     24.44 o 
   1 -11   7        6.34       27.82     20.34 o 
   2 -11   7        9.79      -11.62     14.42 o 
   3 -11   7       15.64       33.84     16.24 o 
   4 -11   7       10.23        8.01     22.70 o 
   5 -11   7        2.86        6.92     16.43 o 
   6 -11   7        0.16       14.14     14.15 o 
   7 -11   7        0.43       -4.61     16.27 o 
   8 -11   7       15.87       40.74     17.95 o 
   9 -11   7        2.26       -0.94     16.57 o 
  10 -11   7       51.54       55.27     21.38 o 
 -13 -10   7        0.92      -19.78     19.78 o 
 -12 -10   7       33.43       13.89     17.32 o 
 -11 -10   7        1.63       -6.73     16.74 o 
 -10 -10   7       15.02       25.16     17.98 o 
  -9 -10   7       54.66       54.04     17.69 o 
  -8 -10   7       42.07       50.76     17.19 o 
  -7 -10   7        9.34        4.85     14.53 o 
  -6 -10   7        7.11       -9.28     13.18 o 
  -5 -10   7        5.40        6.19     14.33 o 
  -4 -10   7       30.65       34.66     15.76 o 
  -3 -10   7       47.37       29.53     19.06 o 
  -2 -10   7       16.22        4.29     14.01 o 
  -1 -10   7       51.78       45.51     21.76 o 
   0 -10   7       38.40       34.64     24.36 o 
   1 -10   7        4.27       -4.40     18.96 o 
   2 -10   7       22.92        8.20     20.00 o 
   3 -10   7       16.15       14.52     14.44 o 
   4 -10   7       20.22       27.76     14.65 o 
   5 -10   7        7.73        5.18     15.86 o 
   6 -10   7        7.59       -1.46     10.94 o 
   7 -10   7        3.50        0.82     12.52 o 
   8 -10   7       18.53       17.80     14.71 o 
   9 -10   7       34.20       21.83     16.71 o 
  10 -10   7        5.63       -0.41     15.44 o 
  11 -10   7        1.03       -0.51     16.33 o 
  12 -10   7        9.34       -3.57     18.76 o 
 -15  -9   7       21.28       22.98     15.60 o 
 -14  -9   7        9.60       28.06     15.39 o 
 -13  -9   7       10.53       12.35     13.61 o 
 -12  -9   7       52.78       53.63     15.00 o 
 -11  -9   7       12.12        9.47     15.60 o 
 -10  -9   7       24.37       25.45     15.28 o 
  -9  -9   7       23.42        3.22     14.10 o 
  -8  -9   7       17.12       11.76     21.42 o 
  -7  -9   7       33.40       14.78     14.27 o 
  -6  -9   7      107.61       95.76     18.53 o 
  -5  -9   7      118.27       88.08     18.13 o 
  -4  -9   7       75.78       73.68     17.65 o 
  -3  -9   7      164.11      193.96     22.38 o 
  -2  -9   7      214.47      227.77     23.43 o 
  -1  -9   7      424.05      457.27     27.02 o 
   0  -9   7       47.04       64.54     16.65 o 
   1  -9   7      131.00      164.50     30.84 o 
   2  -9   7      113.08      136.78     29.68 o 
   3  -9   7       63.10       47.27     22.28 o 
   4  -9   7       28.27       22.21     13.90 o 
   5  -9   7       54.15       50.25     20.80 o 
   6  -9   7        7.94        0.11     13.06 o 
   7  -9   7       29.40       36.98     12.79 o 
   8  -9   7      303.07      328.08     22.31 o 
   9  -9   7       70.08      102.38     16.66 o 
  10  -9   7       18.24       27.85     16.31 o 
  11  -9   7       30.05       36.48     17.42 o 
  12  -9   7        7.73       -7.10     15.57 o 
  13  -9   7       18.75       34.44     17.42 o 
  14  -9   7       15.21        8.55     18.18 o 
 -16  -8   7       11.33       12.88     15.28 o 
 -15  -8   7       12.13       10.59     13.89 o 
 -14  -8   7       34.89       22.25     14.17 o 
 -13  -8   7        0.02       -6.06     12.66 o 
 -12  -8   7       26.93       41.35     13.62 o 
 -11  -8   7       15.43       16.75     12.27 o 
 -10  -8   7       83.40       61.13     13.27 o 
  -9  -8   7      129.27      119.21     15.40 o 
  -8  -8   7       33.09       27.17     10.93 o 
  -7  -8   7       17.34        4.27     11.37 o 
  -6  -8   7      597.96      563.09     48.43 o 
  -5  -8   7       37.56       30.10     13.04 o 
  -4  -8   7      164.25      124.41     18.66 o 
  -3  -8   7      316.03      279.01     20.98 o 
  -2  -8   7      171.08      215.39     21.07 o 
  -1  -8   7      228.78      252.47     20.55 o 
   0  -8   7      191.49      141.30     17.79 o 
   1  -8   7      218.06      225.50     18.55 o 
   2  -8   7      167.66      159.74     28.60 o 
   3  -8   7       95.97       55.39     21.64 o 
   4  -8   7       64.06       58.87     15.16 o 
   5  -8   7       30.33       -0.20     11.95 o 
   6  -8   7       55.76       51.55     15.04 o 
   7  -8   7       98.86       81.55     18.21 o 
   8  -8   7      102.58      109.93     16.02 o 
   9  -8   7        5.75        2.81     11.29 o 
  10  -8   7       22.80       20.01     12.68 o 
  11  -8   7        7.12        3.63     13.97 o 
  12  -8   7        4.18      -12.05     14.36 o 
  13  -8   7        9.47       13.28     15.63 o 
  14  -8   7       43.45       27.89     18.32 o 
  15  -8   7       22.00       22.81     18.91 o 
  16  -8   7       18.31       35.05     19.88 o 
 -18  -7   7        7.34      -14.51     14.69 o 
 -17  -7   7        3.27        6.29     14.84 o 
 -16  -7   7       13.71       12.84     14.83 o 
 -15  -7   7       33.88       31.12     13.27 o 
 -14  -7   7       59.32       55.86     14.34 o 
 -13  -7   7      198.73      173.00     18.44 o 
 -12  -7   7       68.15       63.19     14.01 o 
 -11  -7   7       61.76       74.70     20.23 o 
 -10  -7   7        7.87       10.39      9.72 o 
  -9  -7   7       14.25        7.75     10.15 o 
  -8  -7   7       32.80       26.07     10.62 o 
  -7  -7   7      334.21      300.00     16.39 o 
  -6  -7   7       71.07       65.23     11.52 o 
  -5  -7   7       34.21       35.44      9.75 o 
  -4  -7   7      447.69      445.07     23.10 o 
  -3  -7   7      266.04      258.43     19.06 o 
  -2  -7   7      401.92      422.19     22.04 o 
  -1  -7   7        6.11       -1.72      9.82 o 
   0  -7   7       78.25       92.86     14.67 o 
   1  -7   7      277.49      289.33     18.65 o 
   2  -7   7       25.16       22.48     17.76 o 
   3  -7   7       56.75       40.55     19.32 o 
   4  -7   7       13.05       52.67     20.44 o 
   5  -7   7        4.43        6.80     10.56 o 
   6  -7   7       32.42       16.22     12.10 o 
   7  -7   7       15.23       -8.99      8.99 o 
   8  -7   7       78.84       38.60     11.03 o 
   9  -7   7      416.38      477.54     22.47 o 
  10  -7   7       54.31       55.90     13.38 o 
  11  -7   7       24.91        1.04     10.95 o 
  12  -7   7        8.91       11.30     14.68 o 
  13  -7   7       41.82       29.67     15.76 o 
  14  -7   7       10.57        2.00     14.70 o 
  15  -7   7       53.36       76.30     29.00 o 
  16  -7   7       33.20       28.03     18.32 o 
  17  -7   7        5.84       -1.96     17.91 o 
 -19  -6   7        8.01        8.99     14.76 o 
 -18  -6   7       24.46        2.12     14.46 o 
 -17  -6   7       32.28       65.35     16.38 o 
 -16  -6   7        9.10        2.45     12.24 o 
 -15  -6   7       19.86       16.16     12.39 o 
 -14  -6   7       10.53       20.19     12.19 o 
 -13  -6   7        5.36       -4.26     10.81 o 
 -12  -6   7      149.59      173.77     17.18 o 
 -11  -6   7       73.70       59.58     11.71 o 
 -10  -6   7       24.69       25.97     10.22 o 
  -9  -6   7      132.63      184.85     21.81 o 
  -8  -6   7      212.87      197.37     14.59 o 
  -7  -6   7      346.34      374.16     16.75 o 
  -6  -6   7      292.47      315.50     15.20 o 
  -5  -6   7      174.27      193.21     13.58 o 
  -4  -6   7      212.76      227.15     12.47 o 
  -3  -6   7      113.92      109.57     10.45 o 
  -2  -6   7      274.39      269.87     12.39 o 
  -1  -6   7      114.77       85.47     16.52 o 
   0  -6   7      246.43      289.87     37.31 o 
   1  -6   7      177.41      204.36     15.78 o 
   2  -6   7      182.73      172.15     14.04 o 
   3  -6   7      152.52      201.93     23.96 o 
   4  -6   7       45.91       25.24     15.84 o 
   5  -6   7      101.50      119.18     23.32 o 
   6  -6   7      120.15      102.01     15.04 o 
   7  -6   7       18.57       15.40      9.61 o 
   8  -6   7       43.10       27.17      9.79 o 
   9  -6   7      204.50      265.24     17.35 o 
  10  -6   7      280.29      287.68     19.32 o 
  11  -6   7      114.79       99.53     24.69 o 
  12  -6   7       52.00       53.50     13.72 o 
  13  -6   7       15.61       25.42     15.24 o 
  14  -6   7       30.61       25.27     15.86 o 
  15  -6   7      177.56      180.18     27.66 o 
  16  -6   7       40.76       39.44     18.39 o 
  17  -6   7       30.68       15.62     19.26 o 
  18  -6   7       15.56       18.21     18.90 o 
 -20  -5   7        1.22       11.14     18.69 o 
 -19  -5   7        9.47      -19.00     19.00 o 
 -18  -5   7       50.01       51.29     24.68 o 
 -17  -5   7       18.96       -1.06     12.78 o 
 -16  -5   7        8.62       -1.83     12.42 o 
 -15  -5   7       17.69       10.04     12.44 o 
 -14  -5   7        1.11        3.34     11.26 o 
 -13  -5   7      134.53       88.20     14.02 o 
 -12  -5   7       10.46       29.65     12.31 o 
 -11  -5   7       23.99       -1.64      8.66 o 
 -10  -5   7      206.10      177.29     15.19 o 
  -9  -5   7      118.36      155.31     14.10 o 
  -8  -5   7      244.03      221.74     13.68 o 
  -7  -5   7        4.03        6.44      6.65 o 
  -6  -5   7      162.03      148.86     12.00 o 
  -5  -5   7       10.19       11.58      6.59 o 
  -4  -5   7      458.55      451.68     39.96 o 
  -3  -5   7      432.28      416.55     19.28 o 
  -2  -5   7      148.07      134.74      9.68 o 
  -1  -5   7        1.84       11.12      5.45 o 
   0  -5   7       90.56      104.85      8.02 o 
   1  -5   7      266.71      249.22     16.01 o 
   2  -5   7       77.97       97.02     11.01 o 
   3  -5   7      377.82      448.62     30.08 o 
   4  -5   7       12.42       33.08     15.60 o 
   5  -5   7       42.87        0.08     14.24 o 
   6  -5   7      173.95      200.03     17.43 o 
   7  -5   7       13.48       10.49      8.34 o 
   8  -5   7       58.17       62.23     10.93 o 
   9  -5   7       21.91        6.04      8.82 o 
  10  -5   7       45.22       38.70     12.58 o 
  11  -5   7      156.09      150.14     16.01 o 
  12  -5   7      441.99      432.37     25.84 o 
  13  -5   7       13.00        3.59     10.98 o 
  14  -5   7      370.97      365.87     21.62 o 
  15  -5   7       22.64        6.28     15.28 o 
  16  -5   7       15.67       17.78     17.12 o 
  17  -5   7        6.10        9.73     16.95 o 
  18  -5   7       18.72       18.66     17.62 o 
  19  -5   7        8.84      -17.78     17.78 o 
 -20  -4   7       23.42       18.55     19.82 o 
 -19  -4   7        7.84      -12.80     17.88 o 
 -18  -4   7        1.78       -5.13     15.84 o 
 -17  -4   7       44.66       71.66     15.08 o 
 -16  -4   7       67.30       65.31     14.84 o 
 -15  -4   7       83.60       81.31     13.90 o 
 -14  -4   7       65.59       42.96     12.29 o 
 -13  -4   7      325.30      320.27     18.49 o 
 -12  -4   7       86.75      116.18     14.04 o 
 -11  -4   7      173.72      138.95     14.85 o 
 -10  -4   7       87.65      100.48     12.31 o 
  -9  -4   7      134.97      135.32     12.56 o 
  -8  -4   7       13.95        8.51      7.07 o 
  -7  -4   7      203.39      176.72     12.29 o 
  -6  -4   7      100.15      141.24     11.33 o 
  -5  -4   7      455.41      395.68     14.50 o 
  -4  -4   7      285.63      305.05     13.01 o 
  -3  -4   7      176.79      192.30     24.15 o 
  -2  -4   7      323.51      332.93     11.95 o 
  -1  -4   7      534.87      546.54     13.51 o 
   0  -4   7      189.26      238.60      9.63 o 
   1  -4   7       26.96       27.89      8.47 o 
   2  -4   7     3557.36     4079.59    152.42 o 
   3  -4   7     1218.69     1354.93     47.91 o 
   4  -4   7      298.67      299.88     25.76 o 
   5  -4   7       85.22       53.35     18.00 o 
   6  -4   7       24.06       12.91      7.80 o 
   7  -4   7       99.64       89.40     11.02 o 
   8  -4   7      280.32      293.21     15.18 o 
   9  -4   7       63.82       34.30      9.67 o 
  10  -4   7      392.08      533.18     26.40 o 
  11  -4   7      449.86      393.70     21.63 o 
  12  -4   7      234.13      269.65     17.86 o 
  13  -4   7      152.00      138.95     16.31 o 
  14  -4   7      213.70      286.25     24.91 o 
  15  -4   7       11.49        3.94     11.83 o 
  16  -4   7      138.82      127.31     21.16 o 
  17  -4   7       31.06       40.41     17.65 o 
  18  -4   7       21.55       43.05     28.14 o 
  19  -4   7       17.81        6.07     18.19 o 
  20  -4   7        9.23       26.16     30.00 o 
 -21  -3   7        6.81       10.68     27.80 o 
 -20  -3   7       10.47        5.28     23.68 o 
 -19  -3   7        2.74       11.28     17.45 o 
 -18  -3   7       77.30       67.60     20.38 o 
 -17  -3   7       17.36      -13.57     13.57 o 
 -16  -3   7       32.58       52.89     18.15 o 
 -15  -3   7       44.97       49.03     13.22 o 
 -14  -3   7      298.39      228.16     16.99 o 
 -13  -3   7      140.58      152.26     15.11 o 
 -12  -3   7       52.91       58.06     11.25 o 
 -11  -3   7      126.08      148.07     13.87 o 
 -10  -3   7      108.21      133.63     17.35 o 
  -9  -3   7       31.58       41.82      9.11 o 
  -8  -3   7        1.48       -1.78      6.94 o 
  -7  -3   7        5.04       14.58      6.39 o 
  -6  -3   7      331.21      361.24     24.56 o 
  -5  -3   7     2341.69     2784.08     65.81 o 
  -4  -3   7       16.66       12.45      8.38 o 
  -3  -3   7     6636.83     7575.79     96.04 o 
  -2  -3   7     1632.52     1508.89     21.55 o 
  -1  -3   7       81.32      121.60      7.82 o 
   0  -3   7      127.03      105.73      7.18 o 
   1  -3   7      656.74      619.06     32.78 o 
   2  -3   7     2751.25     2910.57     42.51 o 
   3  -3   7      279.85      211.52     20.46 o 
   4  -3   7      212.04      170.98     21.76 o 
   5  -3   7      107.67      120.70     19.76 o 
   6  -3   7      188.65      166.93     11.64 o 
   7  -3   7      826.82      861.98     21.78 o 
   8  -3   7       73.61       52.53     12.62 o 
   9  -3   7      155.68      174.58     13.46 o 
  10  -3   7       11.20        7.05      8.19 o 
  11  -3   7       95.46      105.62     12.42 o 
  12  -3   7       49.72       65.70     12.14 o 
  13  -3   7      508.27      521.71     21.98 o 
  14  -3   7      130.53      128.48     15.44 o 
  15  -3   7        5.93        3.03     10.86 o 
  16  -3   7       27.74       29.18     13.12 o 
  17  -3   7       27.92       -6.56     15.29 o 
  18  -3   7       10.71       12.83     17.48 o 
  19  -3   7       17.87      -15.84     25.64 o 
  20  -3   7       29.96       53.95     30.00 o 
 -21  -2   7       23.57       36.71     28.48 o 
 -20  -2   7       38.79       59.03     29.84 o 
 -19  -2   7      229.70      262.24     40.39 o 
 -18  -2   7      133.89      142.30     35.00 o 
 -17  -2   7       20.36        7.12     23.52 o 
 -16  -2   7       65.38       99.60     20.84 o 
 -15  -2   7       50.96       43.76     16.71 o 
 -14  -2   7     1173.56     1141.81     29.05 o 
 -13  -2   7       38.26       23.49      9.62 o 
 -12  -2   7      248.39      204.73     14.89 o 
 -11  -2   7      117.28      115.56     11.84 o 
 -10  -2   7      164.40      162.15     12.19 o 
  -9  -2   7     1068.79     1096.56     39.48 o 
  -8  -2   7       11.97        0.95      5.79 o 
  -7  -2   7       64.19       49.34     15.56 o 
  -6  -2   7      878.47     1287.90     33.61 o 
  -5  -2   7      483.55      463.38     21.34 o 
  -4  -2   7      574.64      690.31     15.88 o 
  -3  -2   7     2846.36     3136.05     39.23 o 
  -1  -2   7     1509.09     1626.15     89.21 o 
   0  -2   7     1260.78     1275.33     37.11 o 
   1  -2   7     8491.76     8533.84    968.15 o 
   2  -2   7     1922.24     2066.39     31.30 o 
   3  -2   7      209.08      140.72      9.30 o 
   4  -2   7     1798.56     1889.63     43.17 o 
   5  -2   7     7404.75     7979.07     72.84 o 
   6  -2   7       27.48       24.04      8.93 o 
   7  -2   7      447.29      480.44     25.13 o 
   8  -2   7      197.59      178.19     11.69 o 
   9  -2   7      795.58      967.57     30.27 o 
  10  -2   7      477.71      487.61     17.68 o 
  11  -2   7       63.84       53.53     10.26 o 
  12  -2   7      136.90      183.55     15.03 o 
  13  -2   7       39.41       17.69      9.39 o 
  14  -2   7       67.30       66.83     12.56 o 
  15  -2   7       69.19       56.99     13.02 o 
  16  -2   7       75.50       65.92     14.38 o 
  17  -2   7       13.74        8.38     11.81 o 
  18  -2   7       39.87       69.19     27.28 o 
  19  -2   7       10.45       -6.40     22.12 o 
  20  -2   7        1.21      -24.64     24.64 o 
 -21  -1   7        0.00       35.68     30.16 o 
 -20  -1   7        0.11       -8.28     23.04 o 
 -19  -1   7        0.85        4.52     24.72 o 
 -18  -1   7       71.73      118.54     29.60 o 
 -17  -1   7      124.21      133.50     30.00 o 
 -16  -1   7       83.43       80.83     25.72 o 
 -15  -1   7      630.73      624.35     42.19 o 
 -14  -1   7       88.36       83.91     21.08 o 
 -13  -1   7      337.96      368.57     23.82 o 
 -12  -1   7      137.67      135.35     13.71 o 
 -11  -1   7       47.52       46.50      8.86 o 
 -10  -1   7       87.38       59.07      9.02 o 
  -9  -1   7       48.61       64.77      8.28 o 
  -8  -1   7      139.16      137.04     13.31 o 
  -7  -1   7      114.07      102.46      9.17 o 
  -6  -1   7      204.99      248.73     16.12 o 
  -5  -1   7      205.36      126.32     18.59 o 
  -4  -1   7      126.17      111.37      9.71 o 
  -3  -1   7      850.25     1027.80     21.75 o 
  -2  -1   7      577.66      410.77     14.46 o 
  -1  -1   7     3676.25     4055.53     43.52 o 
   0  -1   7     4659.63     5057.24     49.23 o 
   1  -1   7      396.72      314.10     13.87 o 
   2  -1   7      599.04      593.12     16.95 o 
   3  -1   7      922.55     1002.93     21.42 o 
   4  -1   7     5290.03     5185.26     53.83 o 
   5  -1   7      404.54      317.38     14.24 o 
   6  -1   7      377.27      507.50     23.78 o 
   8  -1   7      293.40      311.58     13.01 o 
   9  -1   7      253.14      231.43     12.40 o 
  10  -1   7      130.16      128.17     11.43 o 
  11  -1   7       46.69       36.95     14.00 o 
  12  -1   7      237.12      255.06     14.82 o 
  13  -1   7        8.41        7.12      9.13 o 
  14  -1   7       61.40       49.63     11.68 o 
  15  -1   7      239.89      191.09     16.98 o 
  16  -1   7       69.97       83.14     14.08 o 
  17  -1   7       69.19       43.30     17.94 o 
  18  -1   7        3.17        6.94     14.59 o 
  19  -1   7       22.54       23.68     23.48 o 
  20  -1   7       40.37       52.79     25.32 o 
  21  -1   7        2.84      -18.40     27.56 o 
 -21   0   7        6.65      -20.36     22.60 o 
 -20   0   7        2.91        1.92     23.56 o 
 -19   0   7        2.68        7.12     23.68 o 
 -18   0   7        0.33        1.32     21.76 o 
 -17   0   7        0.34      -10.12     20.92 o 
 -16   0   7       67.74       55.35     24.56 o 
 -15   0   7        5.45       -6.52     17.48 o 
 -14   0   7       21.38       32.24     19.96 o 
 -13   0   7       51.38       19.52     16.12 o 
 -12   0   7       14.99       -6.40     12.52 o 
 -11   0   7        0.09       -2.26      6.90 o 
 -10   0   7       19.22       26.13      8.38 o 
  -9   0   7       98.59      114.60     11.12 o 
  -8   0   7      250.83      141.66     18.02 o 
  -7   0   7       39.27      133.11     14.02 o 
  -6   0   7       49.23       23.05      7.15 o 
  -5   0   7       15.39       -5.56      5.56 o 
  -2   0   7      751.54      738.29     18.75 o 
  -1   0   7     1603.97     1802.70     28.89 o 
   0   0   7     1182.77     1774.11     34.74 o 
   1   0   7     1864.75     1683.87     28.75 o 
   2   0   7      358.97      446.72     16.17 o 
   3   0   7      207.03      311.43     20.48 o 
   4   0   7       28.21       13.29      7.24 o 
   5   0   7       67.65      103.52     21.14 o 
   6   0   7        0.60       -4.04      6.33 o 
   7   0   7        3.11        1.17      4.84 o 
   8   0   7      361.15      425.68     13.84 o 
   9   0   7      231.41      165.50     10.56 o 
  10   0   7      413.07      442.61     15.40 o 
  11   0   7      104.48       96.06     10.88 o 
  12   0   7        5.27        8.42      7.65 o 
  13   0   7       39.11       40.83     10.02 o 
  14   0   7        0.00       -4.30      9.46 o 
  15   0   7       20.11        0.45     12.28 o 
  16   0   7        0.08      -11.25     14.28 o 
  17   0   7       62.57       62.81     16.35 o 
  18   0   7       18.50       13.83     14.75 o 
  19   0   7        7.65       11.32     23.04 o 
  20   0   7        0.19      -19.12     22.80 o 
 -21   1   7        0.01        2.64     28.12 o 
 -20   1   7        0.11       -4.56     23.84 o 
 -19   1   7        0.81      -21.96     23.40 o 
 -18   1   7       71.59      102.87     30.20 o 
 -17   1   7      124.19      126.34     30.12 o 
 -16   1   7       82.98       69.67     25.60 o 
 -15   1   7      628.71      636.07     43.15 o 
 -14   1   7       88.89       74.71     22.32 o 
 -13   1   7      339.43      395.51     33.52 o 
 -12   1   7      137.51      163.78     27.00 o 
 -11   1   7       47.48       60.15     17.48 o 
 -10   1   7       88.43       68.07     16.56 o 
  -9   1   7       49.32       45.75     15.56 o 
  -8   1   7      138.16      152.90     20.52 o 
  -7   1   7      114.13      114.34     18.24 o 
  -6   1   7      205.69      263.12     22.40 o 
  -5   1   7      206.61      129.46     18.12 o 
  -4   1   7      123.58       96.39     15.40 o 
  -3   1   7      858.02     1037.70     35.92 o 
  -2   1   7      582.27      451.34     15.30 o 
  -1   1   7     3671.01     4437.27     46.16 o 
   0   1   7     4665.90     5655.04     97.41 o 
   1   1   7      393.77      296.43     16.76 o 
   2   1   7      607.03      660.81     19.76 o 
   3   1   7      931.42     1088.05     24.77 o 
   4   1   7     5270.73     5500.02     76.79 o 
   5   1   7      406.22      299.24     17.56 o 
   6   1   7      375.18      517.58     29.86 o 
   7   1   7      304.06      436.78     15.92 o 
   8   1   7      289.75      315.79     11.55 o 
   9   1   7      257.03      255.25     11.36 o 
  10   1   7      129.61      100.89     14.46 o 
  11   1   7       47.21       41.00     10.58 o 
  12   1   7      235.63      211.53     15.64 o 
  13   1   7        9.10       -1.45     10.32 o 
  14   1   7       63.71       39.80     13.00 o 
  15   1   7      235.94      208.64     20.45 o 
  16   1   7       68.64       73.32     15.59 o 
  17   1   7       69.43       69.39     22.80 o 
 -21   2   7       23.66       28.52     30.88 o 
 -20   2   7       38.78        6.84     29.04 o 
 -19   2   7      230.03      300.92     42.27 o 
 -18   2   7      134.30      109.34     28.80 o 
 -17   2   7       20.17       26.12     20.64 o 
 -16   2   7       65.62       69.79     25.64 o 
 -15   2   7       50.75       39.03     23.76 o 
 -14   2   7     1174.50     1131.48     52.87 o 
 -13   2   7       38.46      -12.16     16.16 o 
 -12   2   7      249.95      244.29     28.32 o 
 -11   2   7      116.82      121.22     23.68 o 
 -10   2   7      164.16      212.29     26.48 o 
  -9   2   7     1067.39     1163.44     46.63 o 
  -8   2   7       12.38        7.16     14.20 o 
  -7   2   7       63.41       43.91     15.80 o 
  -6   2   7      872.60     1174.44     43.15 o 
  -5   2   7      479.52      434.50     27.32 o 
  -4   2   7      576.73      595.00     30.92 o 
  -3   2   7     2848.50     3329.90     69.31 o 
  -1   2   7     1499.80     1672.15     28.18 o 
   0   2   7     1249.82     1424.09     59.93 o 
   1   2   7     8471.99     9855.67    117.38 o 
   2   2   7     1918.87     2129.43     84.67 o 
   3   2   7      210.30      190.82     12.99 o 
   4   2   7     1809.27     2034.30     56.77 o 
   5   2   7     7435.86     8151.19    289.85 o 
   6   2   7       25.91       35.32      6.92 o 
   7   2   7      442.55      443.71     21.64 o 
   8   2   7      198.49      178.67     19.78 o 
   9   2   7      798.74      906.81     24.70 o 
  10   2   7      483.49      522.33     27.52 o 
  11   2   7       66.33       58.89     15.20 o 
  12   2   7      140.42      159.37     15.59 o 
  13   2   7       40.44       19.60     11.02 o 
  14   2   7       67.31       78.11     19.44 o 
 -21   3   7        6.86      -22.04     30.04 o 
 -20   3   7       10.58        8.44     28.12 o 
 -19   3   7        2.75       21.64     27.92 o 
 -18   3   7       77.22       83.15     31.36 o 
 -17   3   7       17.36       14.32     25.92 o 
 -16   3   7       32.78       23.84     25.12 o 
 -15   3   7       44.82       77.43     26.08 o 
 -14   3   7      297.53      305.48     38.59 o 
 -13   3   7      140.17      130.62     28.16 o 
 -12   3   7       53.19       75.47     21.52 o 
 -11   3   7      125.52      173.66     27.48 o 
 -10   3   7      109.65      137.10     23.08 o 
  -9   3   7       32.54       36.55     18.12 o 
  -8   3   7        1.65        6.96     14.04 o 
  -7   3   7        4.86        8.88     13.96 o 
  -6   3   7      330.76      340.51     26.92 o 
  -5   3   7     2348.23     2643.12     65.23 o 
  -4   3   7       16.88       12.28     14.16 o 
  -3   3   7     6616.78     7411.94    109.50 o 
  -2   3   7     1624.56     1430.56     46.71 o 
  -1   3   7       80.65      114.36     12.42 o 
   0   3   7      127.00      105.48      9.88 o 
   1   3   7      661.96      683.14     20.17 o 
   2   3   7     2735.87     2910.57     41.22 o 
   3   3   7      274.90      261.51     14.59 o 
   4   3   7      214.65      173.26     32.96 o 
   5   3   7      108.02      125.48     17.44 o 
   6   3   7      190.43      143.79     24.72 o 
   7   3   7      834.40      802.57     40.33 o 
   8   3   7       71.69       45.91      8.28 o 
   9   3   7      155.66      156.27     40.47 o 
  10   3   7       11.84        2.12      9.56 o 
  11   3   7       95.36      114.50     16.68 o 
 -20   4   7       23.41        5.76     32.08 o 
 -19   4   7        7.86       14.44     27.16 o 
 -18   4   7        1.74      -11.60     25.20 o 
 -17   4   7       44.77       50.51     27.28 o 
 -16   4   7       67.00       76.55     28.44 o 
 -15   4   7       83.59      125.70     31.24 o 
 -14   4   7       65.79       56.55     23.44 o 
 -13   4   7      326.72      402.26     38.79 o 
 -12   4   7       87.06      132.78     26.88 o 
 -11   4   7      173.88      163.18     30.08 o 
 -10   4   7       87.61       78.39     24.00 o 
  -9   4   7      135.03      133.22     25.68 o 
  -8   4   7       13.90       21.16     16.00 o 
  -7   4   7      205.51      173.62     24.32 o 
  -6   4   7      101.00      136.06     25.20 o 
  -5   4   7      451.72      402.26     31.72 o 
  -4   4   7      284.33      279.36     27.72 o 
  -3   4   7      176.43      101.67     21.88 o 
  -2   4   7      320.93      283.52     24.44 o 
  -1   4   7      530.34      559.88     33.16 o 
   0   4   7      186.04      235.09     23.76 o 
   1   4   7       26.08        5.48     11.28 o 
   2   4   7     3554.57     3878.39     76.99 o 
   3   4   7     1222.98     1331.62     44.71 o 
   4   4   7      299.73      310.72     25.32 o 
   5   4   7       84.90       67.47     16.12 o 
 -20   5   7        1.21        7.96     33.24 o 
 -19   5   7        9.40       -8.84     31.36 o 
 -18   5   7       49.89       97.95     32.12 o 
 -17   5   7       19.01       15.80     27.16 o 
 -16   5   7        8.68        8.64     25.64 o 
 -15   5   7       17.90      -17.88     22.64 o 
 -14   5   7        1.05      -21.76     21.76 o 
 -13   5   7      134.10       55.63     27.16 o 
 -12   5   7       10.44       11.24     21.48 o 
 -11   5   7       24.37       24.92     21.12 o 
 -10   5   7      207.70      162.50     28.36 o 
  -9   5   7      119.81      133.42     28.56 o 
  -8   5   7      245.65      297.04     36.20 o 
  -7   5   7        4.03        7.48     17.24 o 
  -6   5   7      161.89      152.46     25.72 o 
  -5   5   7       10.67       10.28     14.60 o 
  -4   5   7      455.02      412.02     31.64 o 
  -3   5   7      428.58      428.10     32.08 o 
  -2   5   7      148.74      125.54     23.36 o 
  -1   5   7        1.73       10.36     12.44 o 
   0   5   7       89.89       87.23     19.32 o 
   1   5   7      263.71      266.68     23.56 o 
   2   5   7       77.34       75.15     18.04 o 
   3   5   7      372.82      373.19     26.52 o 
   4   5   7       12.97       16.12     13.08 o 
   5   5   7       43.29       29.72     15.56 o 
 -17   6   7       32.07       42.51     31.24 o 
 -16   6   7        9.06      -26.44     26.44 o 
 -15   6   7       20.03        7.24     26.28 o 
 -14   6   7       10.53      -10.08     24.24 o 
 -13   6   7        5.50       -6.96     21.28 o 
 -12   6   7      150.54      171.18     33.04 o 
 -11   6   7       73.20       24.92     22.00 o 
 -10   6   7       24.87        7.04     19.80 o 
  -9   6   7      132.53      211.17     33.72 o 
  -8   6   7      214.30      211.53     32.40 o 
  -7   6   7      348.88      410.14     35.92 o 
  -6   6   7      294.98      341.99     32.60 o 
  -5   6   7      175.79      204.53     28.64 o 
  -4   6   7      213.35      241.65     30.48 o 
  -3   6   7      114.75       77.27     21.68 o 
  -2   6   7      276.80      277.20     27.92 o 
  -1   6   7      116.68      103.43     21.88 o 
   0   6   7      248.48      327.20     28.16 o 
   1   6   7      175.88      170.22     23.44 o 
   2   6   7      182.23      136.50     22.84 o 
   3   6   7      151.35      198.65     27.04 o 
   4   6   7       44.59       15.20     15.08 o 
   5   6   7       99.26      107.11     21.32 o 
 -14   7   7       59.55       84.27     35.80 o 
 -13   7   7      198.62      183.85     36.04 o 
 -12   7   7       67.73       77.83     29.76 o 
 -11   7   7       61.37       36.87     26.56 o 
 -10   7   7        7.64       10.08     22.80 o 
  -9   7   7       14.54        8.64     20.00 o 
  -8   7   7       32.24       20.60     22.16 o 
  -7   7   7      334.01      321.72     33.32 o 
  -6   7   7       71.73       74.43     24.32 o 
  -5   7   7       35.08       27.96     18.80 o 
  -4   7   7      444.61      424.78     35.76 o 
  -3   7   7      268.58      247.37     29.88 o 
  -2   7   7      404.54      401.86     33.52 o 
  -1   7   7        6.15        3.80     16.52 o 
   0   7   7       77.95       78.59     21.36 o 
   1   7   7      275.07      240.69     27.12 o 
   2   7   7       24.43        6.12     15.56 o 
   3   7   7       57.57       45.83     19.76 o 
   4   7   7       13.24       12.92     17.24 o 
 -11   8   7       15.44      -22.88     22.88 o 
 -10   8   7       83.95       54.79     29.64 o 
  -9   8   7      129.87      125.62     30.64 o 
  -8   8   7       33.48       23.32     23.52 o 
  -7   8   7       17.88        2.04     23.00 o 
  -6   8   7      595.32      626.19     43.87 o 
  -5   8   7       37.05       46.87     22.92 o 
  -4   8   7      164.72      156.14     30.32 o 
  -3   8   7      315.27      302.96     33.08 o 
  -2   8   7      171.11      186.97     30.24 o 
  -1   8   7      231.20      268.08     33.72 o 
   0   8   7      193.09      182.97     28.00 o 
   1   8   7      218.97      240.21     32.00 o 
   2   8   7      167.37      163.74     28.48 o 
   3   8   7       94.89       56.07     21.92 o 
   4   8   7       63.13       94.99     25.84 o 
  -8   9   7       16.96       34.32     26.32 o 
  -7   9   7       33.62       -1.28     25.04 o 
  -6   9   7      107.21       77.51     28.72 o 
  -5   9   7      119.27      154.30     30.08 o 
  -4   9   7       76.88       88.47     26.80 o 
  -3   9   7      162.86      149.98     30.20 o 
  -2   9   7      215.47      219.33     32.08 o 
  -1   9   7      424.51      437.50     37.79 o 
   0   9   7       47.88       91.75     27.12 o 
   1   9   7      132.60      124.18     26.80 o 
   2   9   7      114.97       97.43     24.88 o 
   3   9   7       62.12       91.67     23.32 o 
  -5  10   7        5.27       37.07     25.00 o 
  -4  10   7       30.70        7.76     21.76 o 
  -3  10   7       47.71       19.40     23.48 o 
  -2  10   7       16.28      -19.00     19.00 o 
  -1  10   7       50.73       29.64     25.24 o 
   0  10   7       38.84       23.68     23.68 o 
   1  10   7        4.24      -18.48     18.48 o 
   2  10   7       23.09       35.68     21.44 o 
  -1  11   7        1.97       -2.64     22.20 o 
   0  11   7       16.39      -16.52     22.68 o 
  -6 -12   8        1.05        4.40     26.52 o 
  -5 -12   8        0.02      -11.68     21.00 o 
  -4 -12   8        0.38      -13.96     23.76 o 
  -3 -12   8        7.90       -3.20     21.52 o 
  -2 -12   8        7.72       25.96     27.48 o 
  -1 -12   8       15.26       49.67     28.20 o 
   0 -12   8        0.31       12.88     25.76 o 
   1 -12   8       21.20       56.71     29.32 o 
   2 -12   8       15.00       32.60     26.36 o 
   3 -12   8       14.95        3.08     25.96 o 
   4 -12   8        1.51        8.00     28.40 o 
   5 -12   8        7.47       22.59     17.93 o 
 -10 -11   8        2.88      -13.67     29.68 o 
  -9 -11   8       12.51       12.13     18.66 o 
  -8 -11   8       17.07       23.23     19.54 o 
  -7 -11   8        9.20       13.01     16.68 o 
  -6 -11   8        7.54        3.08     16.44 o 
  -5 -11   8        9.42       28.82     17.15 o 
  -4 -11   8       19.30       -2.72     24.08 o 
  -3 -11   8        0.21       39.03     25.56 o 
  -2 -11   8       13.20       20.20     23.40 o 
  -1 -11   8       64.07      113.06     31.64 o 
   0 -11   8        4.73       12.76     21.88 o 
   1 -11   8        8.89        9.96     21.92 o 
   2 -11   8        2.24        0.61     14.95 o 
   3 -11   8        7.99        0.49     16.15 o 
   4 -11   8       31.15       39.55     18.34 o 
   5 -11   8       51.00       61.18     19.90 o 
   6 -11   8        8.45      -13.06     19.90 o 
   7 -11   8        1.09        3.48     15.41 o 
   8 -11   8        0.49        3.93     16.93 o 
   9 -11   8       17.83       23.68     18.35 o 
 -13 -10   8       13.49       15.94     21.08 o 
 -12 -10   8       33.95       44.32     19.57 o 
 -11 -10   8       25.78       32.56     20.30 o 
 -10 -10   8       10.42        1.60     15.33 o 
  -9 -10   8       22.57       28.34     18.05 o 
  -8 -10   8       19.06        4.26     16.55 o 
  -7 -10   8       29.19        2.09     15.08 o 
  -6 -10   8       80.32       91.88     23.46 o 
  -5 -10   8       33.01       32.97     16.05 o 
  -4 -10   8      122.06      144.14     22.00 o 
  -3 -10   8       18.56       26.04     20.04 o 
  -2 -10   8       90.07       87.75     25.60 o 
  -1 -10   8       60.48      103.91     30.00 o 
   0 -10   8       46.10       66.95     25.48 o 
   1 -10   8       86.46       96.63     27.76 o 
   2 -10   8      106.41      106.35     29.08 o 
   3 -10   8        4.43       -4.22     13.63 o 
   4 -10   8        5.65       -3.89     13.47 o 
   5 -10   8        5.80       22.77     15.21 o 
   6 -10   8       33.55       60.22     17.84 o 
   7 -10   8       17.16       46.15     14.47 o 
   8 -10   8       52.47       76.34     16.75 o 
   9 -10   8       35.96       27.05     16.84 o 
  10 -10   8       18.55       23.64     17.68 o 
  11 -10   8        1.35      -13.82     16.06 o 
  12 -10   8       18.90        5.40     17.83 o 
 -15  -9   8        1.48      -14.32     14.32 o 
 -14  -9   8        5.15      -12.61     13.44 o 
 -13  -9   8       16.28        0.61     16.15 o 
 -12  -9   8       62.83       76.99     24.98 o 
 -11  -9   8        4.03       -2.55     14.09 o 
 -10  -9   8        4.19       -0.23     14.83 o 
  -9  -9   8       37.42       29.14     24.28 o 
  -8  -9   8      116.87      149.58     22.10 o 
  -7  -9   8       27.66       50.66     16.61 o 
  -6  -9   8       22.09       18.76     17.70 o 
  -5  -9   8        0.92       -8.18     12.94 o 
  -4  -9   8       44.09       46.44     15.51 o 
  -3  -9   8       28.15       43.11     15.71 o 
  -2  -9   8      197.10      180.99     21.82 o 
  -1  -9   8      599.92      693.98     46.63 o 
   0  -9   8       32.99       39.79     24.12 o 
   1  -9   8       18.15       30.80     23.16 o 
   2  -9   8       25.36       18.68     19.32 o 
   3  -9   8      141.24      124.50     29.00 o 
   4  -9   8      259.03      336.25     24.67 o 
   5  -9   8       19.30        7.06     14.33 o 
   6  -9   8       43.21       22.86     14.53 o 
   7  -9   8       20.26        8.98     11.53 o 
   8  -9   8       30.86       49.51     14.22 o 
   9  -9   8        4.15        3.97     11.70 o 
  10  -9   8       42.56       61.94     25.58 o 
  11  -9   8       33.69       31.57     22.82 o 
  12  -9   8       49.79       38.79     19.16 o 
  13  -9   8        1.28        3.12     17.75 o 
  14  -9   8       12.04        3.98     17.66 o 
 -16  -8   8       33.54       55.71     17.51 o 
 -15  -8   8        6.86        9.76     14.14 o 
 -14  -8   8        8.63       -8.65     15.89 o 
 -13  -8   8       52.40       45.00     14.31 o 
 -12  -8   8       89.91       89.08     16.03 o 
 -11  -8   8      206.43      281.97     21.95 o 
 -10  -8   8       39.69       46.43     12.67 o 
  -9  -8   8       26.02       21.38     13.87 o 
  -8  -8   8       25.86       42.18     15.57 o 
  -7  -8   8       47.72       43.21     14.96 o 
  -6  -8   8      664.43      744.96     54.89 o 
  -5  -8   8      333.22      330.35     23.67 o 
  -4  -8   8       14.04       15.58     12.55 o 
  -3  -8   8      499.84      518.55     26.85 o 
  -2  -8   8       35.30       40.67     14.69 o 
  -1  -8   8      673.39      794.57     31.24 o 
   0  -8   8      155.53      145.10     27.64 o 
   1  -8   8      310.32      332.31     33.12 o 
   2  -8   8       64.97       31.68     19.96 o 
   3  -8   8      172.87      204.81     31.72 o 
   4  -8   8      133.35      129.10     28.88 o 
   5  -8   8      149.67      182.28     21.19 o 
   6  -8   8      174.71      192.24     22.71 o 
   7  -8   8      136.38      161.82     23.26 o 
   8  -8   8      293.46      268.67     20.33 o 
   9  -8   8        8.84       -1.24     11.80 o 
  10  -8   8       31.80       12.58     11.84 o 
  11  -8   8        0.63       -2.92     10.81 o 
  12  -8   8       19.38       40.13     17.70 o 
  13  -8   8       73.31       75.72     20.62 o 
  14  -8   8       47.62       55.25     19.77 o 
  15  -8   8       11.53        4.61     19.16 o 
 -17  -7   8       39.10       28.99     15.67 o 
 -16  -7   8        2.23      -13.11     13.11 o 
 -15  -7   8       69.64       64.20     17.25 o 
 -14  -7   8      127.61      113.72     17.13 o 
 -13  -7   8       76.67      109.57     16.89 o 
 -12  -7   8       31.92       28.67     12.56 o 
 -11  -7   8        7.13       -6.18     11.39 o 
 -10  -7   8      100.60      118.33     25.62 o 
  -9  -7   8       63.76      104.60     13.69 o 
  -8  -7   8      177.05      223.12     17.85 o 
  -7  -7   8       30.86       15.11      9.50 o 
  -6  -7   8      233.71      234.28     16.09 o 
  -5  -7   8      899.31      856.35     31.55 o 
  -4  -7   8       24.44       26.79     16.82 o 
  -3  -7   8     1380.08     1273.73     35.70 o 
  -2  -7   8     1128.23     1176.18     35.18 o 
  -1  -7   8      321.50      337.55     20.56 o 
   0  -7   8      378.41      396.17     21.27 o 
   1  -7   8        1.38        2.16     14.20 o 
   2  -7   8      304.53      315.00     30.60 o 
   3  -7   8      868.02      908.16     47.31 o 
   4  -7   8      530.39      495.05     37.51 o 
   5  -7   8      216.92      255.52     34.20 o 
   6  -7   8      237.39      278.66     21.34 o 
   7  -7   8       16.45       28.53     11.46 o 
   8  -7   8      922.34      875.18     34.20 o 
   9  -7   8      718.44      761.16     36.97 o 
  10  -7   8       82.51      116.20     15.87 o 
  11  -7   8       40.97       39.25     13.82 o 
  12  -7   8       17.89       10.40     11.81 o 
  13  -7   8       29.25       41.70     16.74 o 
  14  -7   8        0.10      -14.01     15.30 o 
  15  -7   8       39.83       29.28     18.68 o 
  16  -7   8       57.19       64.76     21.12 o 
  17  -7   8       48.81       44.15     20.41 o 
 -19  -6   8        2.38       28.75     21.70 o 
 -18  -6   8       10.98       10.75     18.93 o 
 -17  -6   8      127.49      161.18     20.12 o 
 -16  -6   8       51.25       45.36     14.15 o 
 -15  -6   8       62.88       52.98     14.48 o 
 -14  -6   8       39.58       43.94     14.07 o 
 -13  -6   8      268.77      249.53     24.76 o 
 -12  -6   8      385.51      337.89     19.80 o 
 -11  -6   8        8.53       -9.99      9.99 o 
 -10  -6   8      400.78      395.23     28.81 o 
  -9  -6   8      156.35      222.15     16.69 o 
  -8  -6   8       32.61       16.84      9.16 o 
  -7  -6   8       45.76       52.92     10.49 o 
  -6  -6   8     1021.17     1021.73     25.16 o 
  -5  -6   8      409.61      433.17     17.17 o 
  -4  -6   8     1021.83     1006.38     32.02 o 
  -3  -6   8      254.36      213.81     31.80 o 
  -2  -6   8      173.73      159.27     14.94 o 
  -1  -6   8      350.40      390.49     35.14 o 
   0  -6   8      285.51      304.96     17.96 o 
   1  -6   8      700.67      687.65     23.84 o 
   2  -6   8      816.71      744.90     40.07 o 
   3  -6   8      102.92       99.51     22.32 o 
   4  -6   8       72.40       66.27     19.76 o 
   5  -6   8      272.38      352.27     33.24 o 
   6  -6   8      419.39      333.54     20.90 o 
   7  -6   8      599.71      613.90     32.12 o 
   8  -6   8      183.69      208.82     17.71 o 
   9  -6   8       33.65       28.36     11.66 o 
  10  -6   8       72.80       78.53     13.91 o 
  11  -6   8      477.59      536.24     23.58 o 
  12  -6   8      306.76      280.51     21.61 o 
  13  -6   8       15.39       27.67     13.07 o 
  14  -6   8        1.74       -0.19     13.69 o 
  15  -6   8       30.80       39.04     18.09 o 
  16  -6   8        5.62       -1.06     16.47 o 
  17  -6   8        9.07       43.05     19.77 o 
  18  -6   8       45.52       22.50     20.79 o 
 -19  -5   8       52.22       38.37     22.36 o 
 -18  -5   8       22.73        8.50     18.35 o 
 -17  -5   8       29.87       18.63     13.45 o 
 -16  -5   8       16.41       19.16     12.56 o 
 -15  -5   8      463.06      488.49     23.82 o 
 -14  -5   8      424.11      366.41     20.88 o 
 -13  -5   8      148.56      201.39     18.27 o 
 -12  -5   8      441.07      418.22     20.56 o 
 -11  -5   8      121.48      105.71     13.88 o 
 -10  -5   8        8.17       22.64      9.84 o 
  -9  -5   8       82.56       67.12     11.61 o 
  -8  -5   8      879.53      814.12     28.79 o 
  -7  -5   8      331.09      356.13     19.89 o 
  -6  -5   8      701.70      623.42     19.29 o 
  -5  -5   8       40.12       44.16      8.72 o 
  -4  -5   8      442.09      447.44     18.39 o 
  -3  -5   8      144.00      131.86     15.39 o 
  -2  -5   8      107.04      125.72     13.57 o 
  -1  -5   8      647.36      674.14     35.78 o 
   0  -5   8      925.67      834.93     28.72 o 
   1  -5   8       96.12       85.92     11.06 o 
   2  -5   8        4.73        4.17      6.98 o 
   3  -5   8     1421.92     1442.28     52.23 o 
   4  -5   8     1329.46     1379.81     52.15 o 
   5  -5   8      518.75      552.08     36.43 o 
   6  -5   8       82.48       91.23     14.18 o 
   7  -5   8       70.42       52.77     10.14 o 
   8  -5   8        4.19       -2.19      7.89 o 
   9  -5   8      445.36      453.90     25.60 o 
  10  -5   8      638.97      701.65     24.30 o 
  11  -5   8       59.56       58.48     12.33 o 
  12  -5   8       44.84       38.54     12.76 o 
  13  -5   8       48.37       40.62     13.19 o 
  14  -5   8      294.45      336.07     20.87 o 
  15  -5   8      151.98      176.53     23.31 o 
  16  -5   8       73.58       94.82     20.96 o 
  17  -5   8      101.56      106.15     22.22 o 
  18  -5   8       13.14        2.84     19.27 o 
  19  -5   8        4.65       27.84     28.44 o 
 -20  -4   8       25.62       19.80     20.59 o 
 -19  -4   8        1.49      -17.02     17.02 o 
 -18  -4   8        8.40       19.07     17.65 o 
 -17  -4   8       56.52       38.91     18.85 o 
 -16  -4   8       67.56       46.73     13.52 o 
 -15  -4   8      199.50      232.92     18.34 o 
 -14  -4   8       37.22       39.05     11.82 o 
 -13  -4   8       35.60       32.54     11.33 o 
 -12  -4   8       92.06       54.61     11.80 o 
 -11  -4   8      508.21      553.57     24.17 o 
 -10  -4   8     1080.92     1011.74     26.18 o 
  -9  -4   8      706.49      642.27     20.61 o 
  -7  -4   8      106.62       69.46      9.40 o 
  -6  -4   8       16.87        4.12      6.30 o 
  -5  -4   8      262.07      206.19     11.82 o 
  -4  -4   8     2750.67     2929.47     35.98 o 
  -3  -4   8      525.82      524.33     15.20 o 
  -2  -4   8      358.12      401.14     21.72 o 
  -1  -4   8      203.70      209.92     11.82 o 
   0  -4   8     1008.88     1029.93     44.83 o 
   1  -4   8     1060.73      929.81     45.15 o 
   2  -4   8       85.22       92.67     23.38 o 
   3  -4   8      756.22      807.41     38.67 o 
   4  -4   8       49.75       31.60     16.80 o 
   5  -4   8     1456.49     1374.65     51.59 o 
   6  -4   8      143.53      119.90     22.72 o 
   7  -4   8      322.04      339.35     16.27 o 
   8  -4   8      555.08      539.42     20.15 o 
   9  -4   8       33.77       25.35      9.72 o 
  10  -4   8      886.01      843.50     25.06 o 
  11  -4   8      816.88      773.70     36.82 o 
  12  -4   8       18.47       10.75     10.23 o 
  13  -4   8      122.79       93.57     15.00 o 
  14  -4   8       44.49       46.07     16.04 o 
  15  -4   8      181.74      216.32     20.23 o 
  16  -4   8       46.95       58.64     18.78 o 
  17  -4   8       72.27       78.13     20.65 o 
  18  -4   8        3.28      -11.33     17.04 o 
  19  -4   8      158.66      221.21     39.87 o 
 -21  -3   8        0.16        4.72     28.44 o 
 -20  -3   8       15.13       11.36     25.96 o 
 -19  -3   8       67.30       91.43     24.13 o 
 -18  -3   8       18.36       23.91     18.76 o 
 -17  -3   8       24.38       21.76     16.61 o 
 -16  -3   8       16.32       -1.76     16.27 o 
 -15  -3   8      164.90      174.32     17.41 o 
 -14  -3   8      792.07      790.02     26.17 o 
 -13  -3   8      573.33      468.64     20.21 o 
 -12  -3   8      110.87      125.31     13.88 o 
 -11  -3   8      123.20      130.51     13.25 o 
 -10  -3   8      466.71      460.46     17.99 o 
  -9  -3   8      738.38      781.45     23.95 o 
  -8  -3   8      105.28      172.17     14.05 o 
  -6  -3   8       18.97       47.24      9.21 o 
  -5  -3   8       96.77      111.69     13.95 o 
  -4  -3   8      288.09      309.44     12.54 o 
  -3  -3   8      611.44      621.28     15.61 o 
  -2  -3   8      194.85      210.06     15.73 o 
  -1  -3   8      221.73      142.16      8.79 o 
   0  -3   8       79.44       93.75     11.27 o 
   1  -3   8       56.92       53.63      8.55 o 
   2  -3   8       66.93       78.96      8.61 o 
   3  -3   8      127.39      133.97      9.29 o 
   4  -3   8       96.62       73.19     17.16 o 
   5  -3   8     2363.63     2552.97     66.63 o 
   6  -3   8     4539.39     4973.23     62.23 o 
   7  -3   8     2144.43     2218.18     34.32 o 
   8  -3   8      466.31      505.73     18.77 o 
   9  -3   8       61.97       73.20     10.91 o 
  10  -3   8     1227.43     1315.67     34.02 o 
  11  -3   8      129.67      141.19     14.18 o 
  12  -3   8       22.43       22.22     11.11 o 
  13  -3   8      114.66       98.13     18.75 o 
  14  -3   8      221.16      236.02     19.35 o 
  15  -3   8       23.15       26.12     11.86 o 
  16  -3   8      223.55      285.37     21.34 o 
  17  -3   8      418.21      331.91     26.31 o 
  18  -3   8        7.42        1.60     21.64 o 
  19  -3   8       41.25       32.52     27.96 o 
  20  -3   8        9.55       30.08     31.24 o 
 -21  -2   8        1.97        3.56     27.12 o 
 -20  -2   8        3.60      -21.32     24.92 o 
 -19  -2   8        1.18      -21.08     23.96 o 
 -18  -2   8        3.41       13.68     22.36 o 
 -17  -2   8      250.68      289.32     35.48 o 
 -16  -2   8      128.32      130.74     28.48 o 
 -15  -2   8       22.88        8.09     16.68 o 
 -14  -2   8      123.00      144.64     20.93 o 
 -13  -2   8        7.98        3.66      8.14 o 
 -12  -2   8      146.89      158.32     14.46 o 
 -11  -2   8     1654.92     1597.54     30.59 o 
 -10  -2   8      689.11      663.92     19.91 o 
  -9  -2   8      220.95      262.99     13.50 o 
  -8  -2   8      225.10      271.41     16.13 o 
  -7  -2   8      195.04      159.69     10.99 o 
  -6  -2   8      316.39      446.14     14.48 o 
  -5  -2   8      619.12      627.40     18.76 o 
  -4  -2   8      369.64      393.18     16.61 o 
  -3  -2   8     2446.37     2379.45     28.36 o 
  -2  -2   8     2066.11     2425.79     51.71 o 
  -1  -2   8      340.33      292.49     23.23 o 
   0  -2   8      398.97      429.14     16.06 o 
   1  -2   8     2662.83     2549.35     35.84 o 
   2  -2   8     1234.00     1134.37     23.79 o 
   3  -2   8     3422.55     4014.08     54.25 o 
   4  -2   8      223.01      272.48     17.30 o 
   5  -2   8     3602.14     3606.10     78.71 o 
   6  -2   8      224.20      196.58     14.49 o 
   7  -2   8      320.41      369.24     14.82 o 
   8  -2   8     1759.34     1905.03     30.77 o 
   9  -2   8      315.96      304.77     14.69 o 
  10  -2   8      124.07      186.98     14.36 o 
  11  -2   8       82.38       80.43     11.42 o 
  12  -2   8      276.51      258.26     15.34 o 
  13  -2   8      519.37      507.22     20.65 o 
  14  -2   8      364.44      370.27     19.29 o 
  15  -2   8      448.30      439.23     21.06 o 
  16  -2   8       84.08       68.53     17.86 o 
  17  -2   8      105.00       93.98     22.96 o 
  18  -2   8        7.13       13.79     15.16 o 
  19  -2   8       53.89       35.24     26.08 o 
  20  -2   8       36.05       66.47     29.92 o 
 -21  -1   8        5.83       13.00     25.48 o 
 -20  -1   8       12.37       -0.56     23.76 o 
 -19  -1   8       24.11       36.08     25.96 o 
 -18  -1   8       16.27       -9.68     23.32 o 
 -17  -1   8       57.08       41.07     25.12 o 
 -16  -1   8      210.92      172.46     33.12 o 
 -15  -1   8      455.41      462.06     38.87 o 
 -14  -1   8       10.14       43.75     22.28 o 
 -13  -1   8      112.47      105.51     22.68 o 
 -12  -1   8      546.17      489.76     20.55 o 
 -11  -1   8      139.45      153.80     35.88 o 
 -10  -1   8      760.45      789.63     54.41 o 
  -9  -1   8      888.72      915.54     60.31 o 
  -8  -1   8      189.33      147.14     12.50 o 
  -7  -1   8      204.86      188.94     12.58 o 
  -5  -1   8      652.28      612.58     18.66 o 
  -4  -1   8      101.45       94.55     11.26 o 
  -3  -1   8     2310.85     2962.64     39.32 o 
  -2  -1   8       49.24       30.56      7.80 o 
  -1  -1   8      563.27      741.47     21.88 o 
   0  -1   8     1236.70     1197.39     26.07 o 
   1  -1   8      543.12      742.60     20.81 o 
   2  -1   8     1091.27     1149.11     24.78 o 
   3  -1   8     2005.84     2177.98     97.71 o 
   4  -1   8       27.45       27.45      7.35 o 
   5  -1   8      217.06      227.37      9.79 o 
   6  -1   8      346.78      276.53     11.56 o 
   7  -1   8       21.30       42.95      7.41 o 
   8  -1   8      604.97      568.46     27.92 o 
   9  -1   8      289.12      307.41     14.16 o 
  10  -1   8      289.10      288.62     23.29 o 
  11  -1   8      137.32      197.69     14.65 o 
  12  -1   8      245.27      219.12     15.22 o 
  13  -1   8      564.26      587.31     21.16 o 
  14  -1   8      226.43      179.79     16.14 o 
  15  -1   8       66.65       78.95     17.19 o 
  16  -1   8      154.82      144.08     19.53 o 
  17  -1   8      259.96      262.20     22.39 o 
  18  -1   8       80.78       74.99     17.69 o 
  19  -1   8       21.19       29.45     17.66 o 
  20  -1   8       63.69       52.95     27.84 o 
 -21   0   8        0.31       24.16     30.96 o 
 -20   0   8       56.65      119.98     34.08 o 
 -19   0   8       36.42       18.96     25.80 o 
 -18   0   8       55.17       34.36     23.36 o 
 -17   0   8      135.69      207.89     35.36 o 
 -16   0   8       81.62      159.26     29.84 o 
 -15   0   8      110.49      184.85     31.52 o 
 -14   0   8     1828.21     1754.60     65.31 o 
 -13   0   8      869.87     1048.34     49.95 o 
 -12   0   8     2351.90     1966.09     63.75 o 
 -10   0   8      860.61      855.25     22.22 o 
  -9   0   8       61.57      102.41     10.27 o 
  -8   0   8       98.46       62.73      8.79 o 
  -7   0   8       10.20       27.18      7.49 o 
  -6   0   8     1194.30     1251.26     51.23 o 
  -5   0   8      479.88      655.58     18.40 o 
  -3   0   8     3880.81     4845.29     52.79 o 
  -2   0   8     1008.38     1019.32     58.57 o 
  -1   0   8     1206.00     1228.26     85.67 o 
   1   0   8      572.79      814.71     58.19 o 
   2   0   8     2934.62     3605.99     82.29 o 
   3   0   8      481.36      367.77     24.06 o 
   4   0   8      819.16      792.56     82.71 o 
   5   0   8      250.27      258.02     13.73 o 
   6   0   8       26.86       36.46      8.00 o 
   7   0   8       30.91       31.05      6.62 o 
   8   0   8      499.21      476.31     14.68 o 
   9   0   8      544.51      374.36     13.72 o 
  10   0   8     1022.63     1140.31     23.58 o 
  11   0   8        6.32       13.87      9.49 o 
  12   0   8       52.78       53.10      9.74 o 
  13   0   8      549.64      535.29     24.97 o 
  14   0   8      902.94      982.11     32.42 o 
  15   0   8      651.39      585.22     27.13 o 
  16   0   8      342.65      386.43     24.16 o 
  17   0   8      347.73      324.54     23.77 o 
  18   0   8      189.05      139.70     21.00 o 
  19   0   8       19.05       23.10     16.51 o 
 -21   1   8        6.01       -1.40     28.28 o 
 -20   1   8       11.47       42.63     29.92 o 
 -19   1   8       23.91       37.63     27.88 o 
 -18   1   8       16.72        7.00     22.20 o 
 -17   1   8       57.52       85.11     27.96 o 
 -16   1   8      210.00      183.25     32.72 o 
 -15   1   8      453.35      444.14     39.07 o 
 -14   1   8        7.90       35.52     21.00 o 
 -13   1   8      116.09      135.42     27.36 o 
 -12   1   8      547.96      470.94     33.48 o 
 -11   1   8      140.22      148.90     25.32 o 
 -10   1   8      758.77      687.47     36.91 o 
  -9   1   8      897.24      991.26     43.59 o 
  -8   1   8      194.14      169.90     22.28 o 
  -7   1   8      214.81      187.25     21.48 o 
  -6   1   8       51.05      150.70     21.52 o 
  -5   1   8      653.49      609.00     31.52 o 
  -4   1   8       97.99       73.47     17.44 o 
  -3   1   8     2317.08     2810.16    114.30 o 
  -2   1   8       41.68       35.37     21.50 o 
  -1   1   8      595.76      840.16     21.68 o 
   0   1   8     1264.12     1301.70     26.85 o 
   1   1   8      544.75      700.66     20.33 o 
   2   1   8     1091.47     1219.09     27.44 o 
   3   1   8     2001.01     2255.07     37.32 o 
   4   1   8       22.31       10.78     13.68 o 
   5   1   8      223.77      230.44     14.30 o 
   6   1   8      336.00      247.93     13.17 o 
   7   1   8       21.43       43.83      8.63 o 
   8   1   8      600.48      528.95     13.94 o 
   9   1   8      283.44      287.91     12.12 o 
  10   1   8      275.20      246.27     15.59 o 
  11   1   8      128.26      176.77     16.47 o 
  12   1   8      246.38      188.69     16.82 o 
  13   1   8      564.50      599.98     38.09 o 
  14   1   8      224.05      176.30     18.93 o 
  15   1   8       61.94       59.48     14.30 o 
  16   1   8      159.08      180.25     21.04 o 
  17   1   8      259.40      313.52     34.44 o 
 -21   2   8        2.25       39.67     32.44 o 
 -20   2   8        3.57        3.28     28.36 o 
 -19   2   8        1.32      -17.24     22.68 o 
 -18   2   8        2.75       -2.64     23.16 o 
 -17   2   8      250.51      311.96     36.79 o 
 -16   2   8      127.10      140.18     31.16 o 
 -15   2   8       22.43       33.56     22.16 o 
 -14   2   8      122.49      124.54     26.68 o 
 -13   2   8        8.52       33.52     23.36 o 
 -12   2   8      145.36      182.85     28.76 o 
 -11   2   8     1651.00     1684.69     59.99 o 
 -10   2   8      683.39      668.31     38.67 o 
  -9   2   8      217.53      319.72     29.20 o 
  -8   2   8      225.29      289.56     26.80 o 
  -7   2   8      195.15      164.86     22.12 o 
  -6   2   8      314.05      420.22     29.48 o 
  -5   2   8      608.41      574.32     31.56 o 
  -4   2   8      389.88      356.63     27.12 o 
  -3   2   8     2456.67     2313.54    190.89 o 
  -2   2   8     2067.91     2356.76     35.07 o 
  -1   2   8      329.86      259.08     13.93 o 
   0   2   8      380.49      450.45     26.82 o 
   1   2   8     2654.71     2638.33     42.95 o 
   2   2   8     1231.78     1282.42     96.35 o 
   3   2   8     3420.79     3983.70     50.13 o 
   4   2   8      222.62      294.80     16.13 o 
   5   2   8     3599.42     3675.47     61.54 o 
   6   2   8      214.35      183.96      9.67 o 
   7   2   8      328.81      367.55     28.66 o 
   8   2   8     1754.64     1857.19     32.19 o 
   9   2   8      310.21      288.21     21.98 o 
  10   2   8      123.89      183.69     14.88 o 
  11   2   8       86.94       90.76     13.48 o 
  12   2   8      277.74      253.68     29.10 o 
  13   2   8      516.11      484.75     22.60 o 
  14   2   8      362.91      362.35     33.44 o 
 -21   3   8        0.16      -13.48     33.72 o 
 -20   3   8       14.87       23.32     31.16 o 
 -19   3   8       67.31      115.90     34.68 o 
 -18   3   8       18.46       10.56     25.64 o 
 -17   3   8       24.78       20.04     26.60 o 
 -16   3   8       15.94       33.04     25.44 o 
 -15   3   8      166.99      150.02     29.60 o 
 -14   3   8      791.62      902.52     51.95 o 
 -13   3   8      575.66      497.97     40.19 o 
 -12   3   8      111.30      112.90     24.76 o 
 -11   3   8      121.85      131.50     26.00 o 
 -10   3   8      469.81      439.62     34.40 o 
  -9   3   8      743.54      892.20     45.39 o 
  -8   3   8      110.62      197.21     28.04 o 
  -6   3   8       16.19       -5.80     13.60 o 
  -5   3   8       96.61      112.34     21.60 o 
  -4   3   8      290.60      299.16     28.32 o 
  -3   3   8      625.13      616.49     17.25 o 
  -2   3   8      213.95      226.71     42.23 o 
  -1   3   8      239.48      170.07     12.29 o 
   0   3   8       79.76       82.53     16.70 o 
   1   3   8       57.53       51.14     14.42 o 
   2   3   8       61.86       76.26     18.32 o 
   3   3   8      124.64      148.15     13.11 o 
   4   3   8       83.34       50.86      6.01 o 
   5   3   8     2363.97     2398.43     50.23 o 
   6   3   8     4543.51     4680.25     93.64 o 
   7   3   8     2143.10     2022.44     84.85 o 
   8   3   8      460.57      418.97     47.15 o 
   9   3   8       55.42       54.92     15.48 o 
  10   3   8     1223.13     1337.74     52.71 o 
  11   3   8      136.19      143.46     24.76 o 
 -20   4   8       25.65       14.80     30.52 o 
 -19   4   8        1.37       12.28     29.88 o 
 -18   4   8        8.52        0.68     26.00 o 
 -17   4   8       58.16       72.63     30.44 o 
 -16   4   8       69.90       58.55     26.88 o 
 -15   4   8      199.76      209.81     36.75 o 
 -14   4   8       37.37       25.64     21.44 o 
 -13   4   8       35.46       30.12     20.60 o 
 -12   4   8       91.34      109.54     28.28 o 
 -11   4   8      505.05      589.60     42.51 o 
 -10   4   8     1080.40     1045.70     51.59 o 
  -9   4   8      708.17      718.62     43.23 o 
  -8   4   8       84.91      199.09     28.80 o 
  -7   4   8      105.77       75.19     21.72 o 
  -6   4   8       20.72       10.00     16.16 o 
  -5   4   8      268.14      187.65     27.36 o 
  -4   4   8     2754.48     2582.96     69.83 o 
  -3   4   8      520.64      460.50     32.88 o 
  -2   4   8      356.24      412.82     30.36 o 
  -1   4   8      205.04      196.77     22.60 o 
   0   4   8     1012.84      986.46     41.59 o 
   2   4   8       82.33       80.79     18.16 o 
   3   4   8      759.60      769.25     37.19 o 
   4   4   8       49.88       41.99     14.92 o 
   5   4   8     1452.19     1225.35     45.39 o 
   6   4   8      150.26      130.78     19.32 o 
 -19   5   8       51.46       98.07     36.59 o 
 -18   5   8       21.74       25.64     31.76 o 
 -17   5   8       29.65       50.23     30.32 o 
 -16   5   8       16.04       -0.44     26.24 o 
 -15   5   8      460.98      432.02     44.67 o 
 -14   5   8      423.07      477.09     44.79 o 
 -13   5   8      146.39      202.21     36.39 o 
 -12   5   8      440.25      486.49     42.07 o 
 -11   5   8      122.40      101.07     27.80 o 
 -10   5   8        8.38        3.60     20.76 o 
  -9   5   8       84.13      102.15     26.36 o 
  -8   5   8      870.42      803.97     44.59 o 
  -7   5   8      326.43      393.71     35.40 o 
  -6   5   8      700.80      569.20     36.75 o 
  -5   5   8       40.47       38.59     20.24 o 
  -4   5   8      439.63      440.26     33.36 o 
  -3   5   8      139.54       53.23     19.52 o 
  -2   5   8       99.45       86.35     19.88 o 
  -1   5   8      655.08      651.55     37.51 o 
   0   5   8      932.01      830.13     40.67 o 
   1   5   8       96.56       96.59     19.96 o 
   2   5   8        3.60       15.72     13.52 o 
   3   5   8     1426.84     1379.21     48.67 o 
   4   5   8     1338.46     1602.22     54.15 o 
   5   5   8      524.10      532.49     33.44 o 
   6   5   8       87.11       87.79     19.04 o 
 -18   6   8       10.70        7.80     32.76 o 
 -17   6   8      128.33      193.33     42.91 o 
 -16   6   8       53.70       41.15     31.80 o 
 -15   6   8       64.72       56.15     28.72 o 
 -14   6   8       39.66       23.72     25.36 o 
 -13   6   8      268.92      190.69     36.35 o 
 -12   6   8      385.29      419.78     44.39 o 
 -11   6   8       10.85        4.92     24.24 o 
 -10   6   8      400.70      390.59     38.59 o 
  -9   6   8      160.04      163.02     32.08 o 
  -8   6   8       33.32       31.92     21.60 o 
  -7   6   8       46.75       38.83     22.08 o 
  -6   6   8     1019.02     1028.90     51.95 o 
  -5   6   8      413.58      438.98     36.28 o 
  -4   6   8     1023.33      921.55     46.71 o 
  -3   6   8      250.10      217.17     30.76 o 
  -2   6   8      172.26      188.29     28.96 o 
  -1   6   8      352.38      349.83     30.60 o 
   0   6   8      288.32      276.80     27.60 o 
   1   6   8      702.71      691.26     39.51 o 
   2   6   8      815.87      654.75     37.51 o 
   3   6   8      100.82       87.11     21.52 o 
   4   6   8       72.74       53.47     17.04 o 
   5   6   8      276.41      357.55     31.08 o 
 -15   7   8       69.19      101.87     36.20 o 
 -14   7   8      126.56      160.78     36.51 o 
 -13   7   8       75.44      108.11     34.24 o 
 -12   7   8       30.25       18.44     26.96 o 
 -11   7   8        6.80       16.20     23.84 o 
 -10   7   8       99.76      102.31     29.12 o 
  -9   7   8       64.45      138.38     32.72 o 
  -8   7   8      175.09      262.84     37.67 o 
  -7   7   8       32.44       25.52     21.80 o 
  -6   7   8      236.58      317.08     39.43 o 
  -5   7   8      900.49      827.65     48.11 o 
  -4   7   8       22.70       32.00     22.16 o 
  -3   7   8     1381.27     1315.30     57.23 o 
  -2   7   8     1131.43     1096.13     51.79 o 
  -1   7   8      325.31      298.00     31.24 o 
   0   7   8      379.22      336.79     32.00 o 
   1   7   8        1.37       -3.44     17.32 o 
   2   7   8      306.43      293.92     30.00 o 
   3   7   8      872.10      919.03     46.19 o 
   4   7   8      532.70      529.05     37.55 o 
   5   7   8      219.96      251.21     28.32 o 
 -12   8   8       92.50       73.63     31.40 o 
 -11   8   8      207.58      217.37     39.55 o 
 -10   8   8       40.52        5.40     25.12 o 
  -9   8   8       24.42       -9.56     22.68 o 
  -8   8   8       25.58       41.51     26.48 o 
  -7   8   8       48.23       44.51     24.56 o 
  -6   8   8      664.60      774.57     50.51 o 
  -5   8   8      329.88      278.24     33.64 o 
  -4   8   8       16.30      -19.92     19.92 o 
  -3   8   8      501.77      482.37     39.23 o 
  -2   8   8       34.84       35.32     20.92 o 
  -1   8   8      674.62      693.58     44.23 o 
   0   8   8      156.66      232.85     33.24 o 
   1   8   8      306.51      313.88     31.68 o 
   2   8   8       61.52       85.55     24.56 o 
   3   8   8      170.43      180.50     30.28 o 
   4   8   8      133.92      153.82     27.56 o 
  -9   9   8       36.88       68.47     30.04 o 
  -8   9   8      117.59      113.02     32.44 o 
  -7   9   8       28.45       32.12     26.72 o 
  -6   9   8       22.86       31.72     25.28 o 
  -5   9   8        0.96       12.96     22.96 o 
  -4   9   8       43.80       37.27     25.32 o 
  -3   9   8       26.53       33.92     23.60 o 
  -2   9   8      195.27      185.53     32.48 o 
  -1   9   8      598.15      686.11     45.15 o 
   0   9   8       32.96       56.19     23.52 o 
   1   9   8       18.11        3.72     20.68 o 
   2   9   8       23.79       20.04     21.80 o 
   3   9   8      140.88      187.77     32.24 o 
  -6  10   8       80.08       75.51     33.20 o 
  -5  10   8       33.20        6.32     24.88 o 
  -4  10   8      122.34      148.34     32.84 o 
  -3  10   8       18.89       30.64     27.80 o 
  -2  10   8       89.97      115.94     29.48 o 
  -1  10   8       60.43       40.95     24.64 o 
   0  10   8       46.81       68.95     26.32 o 
   1  10   8       87.00       45.27     24.08 o 
   2  10   8      107.15      113.74     29.76 o 
  -2  11   8       12.19       10.00     28.20 o 
  -1  11   8       63.48       51.27     29.12 o 
   0  11   8        5.03       -4.56     25.16 o 
   1  11   8        8.96        8.80     21.24 o 
  -4 -12   9        2.90       13.28     25.56 o 
  -3 -12   9        1.45      -11.16     25.44 o 
  -2 -12   9       21.17        5.60     25.12 o 
  -1 -12   9        2.40       28.28     28.44 o 
   0 -12   9        7.50       11.04     27.76 o 
   1 -12   9       16.05       30.44     26.56 o 
   2 -12   9        0.16        6.40     27.84 o 
   3 -12   9        2.61        2.84     17.85 o 
  -9 -11   9        4.49        6.82     18.24 o 
  -8 -11   9        1.86       -6.43     17.36 o 
  -7 -11   9       31.11       -1.84     17.28 o 
  -6 -11   9        7.81        1.40     22.44 o 
  -5 -11   9        0.30       -5.28     22.92 o 
  -4 -11   9       17.69       12.80     21.44 o 
  -3 -11   9       19.37       11.44     21.84 o 
  -2 -11   9        3.49      -23.56     23.56 o 
  -1 -11   9       15.44       34.44     27.64 o 
   0 -11   9       11.33       22.04     24.16 o 
   1 -11   9       37.31       17.16     24.88 o 
   2 -11   9        6.19        0.59     19.50 o 
   3 -11   9       22.76        2.61     16.48 o 
   4 -11   9        5.68       -5.49     16.18 o 
   5 -11   9        8.25        5.32     17.74 o 
   6 -11   9        9.31        6.16     14.07 o 
   7 -11   9       34.67       34.76     16.98 o 
   8 -11   9       40.75       56.05     24.96 o 
 -12 -10   9        7.81      -22.41     24.26 o 
 -11 -10   9       42.28       40.65     19.46 o 
 -10 -10   9        2.42       -9.27     15.56 o 
  -9 -10   9        1.47        8.73     17.17 o 
  -8 -10   9        3.05       -7.34     16.48 o 
  -7 -10   9        0.52        4.75     14.74 o 
  -6 -10   9        2.91        1.10     15.36 o 
  -5 -10   9       52.16       75.67     26.24 o 
  -4 -10   9      109.96       94.67     29.00 o 
  -3 -10   9       28.18       33.16     21.60 o 
  -2 -10   9        3.58       13.44     21.80 o 
  -1 -10   9       86.41      123.94     30.36 o 
   0 -10   9       40.43       52.79     24.56 o 
   1 -10   9       74.63       82.11     28.16 o 
   2 -10   9       30.17       71.87     27.24 o 
   3 -10   9        7.77       28.20     23.12 o 
   4 -10   9       37.37       42.90     27.74 o 
   5 -10   9        6.74        1.51     15.15 o 
   6 -10   9       47.38       63.47     19.60 o 
   7 -10   9       67.40       51.41     15.00 o 
   8 -10   9       39.88       49.40     15.78 o 
   9 -10   9       51.88       45.44     15.65 o 
  10 -10   9       29.39        7.24     18.31 o 
  11 -10   9       10.45       -7.53     18.54 o 
 -14  -9   9        8.19        6.44     18.21 o 
 -13  -9   9        7.13        2.83     17.08 o 
 -12  -9   9       14.92       -1.50     16.03 o 
 -11  -9   9        6.41        4.15     16.05 o 
 -10  -9   9       51.01       19.42     16.61 o 
  -9  -9   9       12.89        4.35     15.92 o 
  -8  -9   9        0.92       -7.57     14.46 o 
  -7  -9   9        0.15      -13.34     13.34 o 
  -6  -9   9       30.85        2.40     13.78 o 
  -5  -9   9       85.47      119.15     19.75 o 
  -4  -9   9       22.31       33.32     15.55 o 
  -3  -9   9       27.78       29.08     20.32 o 
  -2  -9   9       26.67       25.72     21.56 o 
  -1  -9   9       21.28       28.48     20.36 o 
   0  -9   9       46.74       47.79     23.92 o 
   1  -9   9       24.07        4.08     19.28 o 
   2  -9   9        9.37       16.28     20.20 o 
   3  -9   9        4.91       -5.28     19.08 o 
   4  -9   9      167.01       87.31     27.08 o 
   5  -9   9      158.22      171.13     28.70 o 
   6  -9   9       29.15       51.65     17.18 o 
   7  -9   9        4.99        8.11     13.15 o 
   8  -9   9       11.89        6.16     12.65 o 
   9  -9   9        5.83       25.37     13.95 o 
  10  -9   9        8.71        3.12     13.04 o 
  11  -9   9       18.44       36.17     19.39 o 
  12  -9   9        6.91        4.80     16.93 o 
  13  -9   9        5.92        2.56     17.91 o 
 -16  -8   9        8.61      -14.31     14.31 o 
 -15  -8   9        5.33       13.22     14.33 o 
 -14  -8   9        8.68       -4.53     13.12 o 
 -13  -8   9       14.08       30.00     14.62 o 
 -12  -8   9       17.96        1.79     12.68 o 
 -11  -8   9       15.75       12.75     12.12 o 
 -10  -8   9       40.77       33.67     16.65 o 
  -9  -8   9       63.40       98.35     19.71 o 
  -8  -8   9       23.41       34.64     14.81 o 
  -7  -8   9       29.92       26.02     14.48 o 
  -6  -8   9       24.37       26.46     13.70 o 
  -5  -8   9      255.71      258.56     23.09 o 
  -4  -8   9      223.53      239.58     37.65 o 
  -3  -8   9      687.87      751.28     31.50 o 
  -2  -8   9       77.56       50.63     22.20 o 
  -1  -8   9       76.71       54.59     21.64 o 
   0  -8   9       46.72       39.23     20.24 o 
   1  -8   9       44.93       47.75     22.76 o 
   2  -8   9      115.35       77.15     25.56 o 
   3  -8   9       71.96       90.71     26.12 o 
   4  -8   9       12.18       -3.12     18.68 o 
   5  -8   9       97.34       97.98     19.09 o 
   6  -8   9      294.35      288.85     44.09 o 
   7  -8   9      448.08      508.46     24.49 o 
   8  -8   9        0.21       -9.65     11.07 o 
   9  -8   9       48.66       48.95     13.67 o 
  10  -8   9       71.08       93.08     15.85 o 
  11  -8   9        2.44       -0.13     12.67 o 
  12  -8   9       17.93       15.09     16.62 o 
  13  -8   9       17.57       26.44     18.33 o 
  14  -8   9       41.05       55.19     20.00 o 
  15  -8   9       33.79       41.52     38.79 o 
 -17  -7   9        5.82       -5.70     23.46 o 
 -16  -7   9        7.77       -4.09     13.66 o 
 -15  -7   9        3.40       11.35     14.76 o 
 -14  -7   9        5.64       -1.06     13.45 o 
 -13  -7   9       37.10       25.88     13.25 o 
 -12  -7   9       42.99       45.57     14.07 o 
 -11  -7   9      105.20      145.69     17.63 o 
 -10  -7   9      254.92      255.25     20.30 o 
  -9  -7   9       26.81       24.03     10.64 o 
  -8  -7   9       58.28       92.72     13.58 o 
  -7  -7   9      145.44      184.29     16.40 o 
  -6  -7   9      432.97      495.59     26.47 o 
  -5  -7   9      143.36      176.99     20.19 o 
  -4  -7   9        0.11        3.75     10.83 o 
  -3  -7   9       82.26       91.53     15.94 o 
  -2  -7   9      469.61      445.05     23.67 o 
  -1  -7   9      197.29      211.01     18.21 o 
   0  -7   9      111.34       77.75     22.32 o 
   1  -7   9       91.84       92.87     23.40 o 
   2  -7   9       30.41       36.87     18.32 o 
   3  -7   9      189.61      233.29     32.64 o 
   4  -7   9      117.11      116.18     26.32 o 
   5  -7   9      102.07      115.46     24.88 o 
   6  -7   9      202.98      170.94     30.40 o 
   7  -7   9      203.85      276.13     31.03 o 
   8  -7   9       25.98       27.34     12.78 o 
   9  -7   9      188.75      228.71     24.66 o 
  10  -7   9       96.07      120.49     39.45 o 
  11  -7   9       73.93       52.48     14.47 o 
  12  -7   9        9.73      -11.46     11.46 o 
  13  -7   9       59.56       54.43     17.56 o 
  14  -7   9        2.40       -0.41     18.80 o 
  15  -7   9       24.60       29.53     19.22 o 
  16  -7   9        4.16       22.50     19.93 o 
 -18  -6   9       22.69       21.04     21.09 o 
 -17  -6   9        2.38      -12.45     14.04 o 
 -16  -6   9        6.50        4.99     13.14 o 
 -15  -6   9       30.99       51.16     15.74 o 
 -14  -6   9       11.87       18.29     12.64 o 
 -13  -6   9       31.58       34.49     12.65 o 
 -12  -6   9        2.07        2.76     11.12 o 
 -11  -6   9       49.13       89.07     16.19 o 
 -10  -6   9       44.21       47.49     12.31 o 
  -9  -6   9       57.66       57.02     11.93 o 
  -8  -6   9       78.13      109.72     13.51 o 
  -7  -6   9       50.46       97.84     13.57 o 
  -6  -6   9       70.77       45.66     10.58 o 
  -5  -6   9       96.75      128.94     16.91 o 
  -4  -6   9      883.70      992.48     26.57 o 
  -3  -6   9       32.46       33.62     10.81 o 
  -2  -6   9      581.19      558.14     65.57 o 
  -1  -6   9      374.57      396.72     19.98 o 
   0  -6   9      430.85      450.64     22.58 o 
   1  -6   9       59.97       49.39     17.32 o 
   2  -6   9      427.63      409.18     33.32 o 
   3  -6   9       30.63       34.80     18.76 o 
   4  -6   9        5.29       11.24     16.32 o 
   5  -6   9      149.41      134.18     28.16 o 
   6  -6   9      106.62      122.79     18.08 o 
   7  -6   9       77.88       82.91     13.19 o 
   8  -6   9      857.51      929.55     28.38 o 
   9  -6   9       32.38       60.26     12.84 o 
  10  -6   9       24.33       23.41     12.16 o 
  11  -6   9       14.31       21.58     12.17 o 
  12  -6   9       46.40       40.45     12.79 o 
  13  -6   9       24.10       19.72     12.87 o 
  14  -6   9       35.27       59.09     14.71 o 
  15  -6   9       76.67       59.15     18.77 o 
  16  -6   9       12.47       11.80     17.31 o 
  17  -6   9       11.62       23.44     18.13 o 
 -19  -5   9        1.31       -0.97     20.04 o 
 -18  -5   9        0.29        0.90     18.34 o 
 -17  -5   9        7.58        4.15     17.70 o 
 -16  -5   9        0.20       -7.88     11.88 o 
 -15  -5   9       31.65       43.14     13.62 o 
 -14  -5   9        4.00        2.63     11.52 o 
 -13  -5   9       33.81       41.68     13.06 o 
 -12  -5   9      170.26      149.71     16.46 o 
 -11  -5   9       34.37       36.14     11.42 o 
 -10  -5   9       61.51       71.51     12.33 o 
  -9  -5   9      103.41       98.51     12.81 o 
  -8  -5   9       44.31       35.94     10.12 o 
  -7  -5   9        6.89       -0.34      7.96 o 
  -6  -5   9      432.90      442.59     17.40 o 
  -5  -5   9       78.14       65.02      9.80 o 
  -4  -5   9       96.36       90.38     10.30 o 
  -3  -5   9       65.73       86.35      9.74 o 
  -2  -5   9        5.09        7.21      6.13 o 
  -1  -5   9      290.56      275.52     12.00 o 
   0  -5   9       72.07       72.98     11.15 o 
   1  -5   9       37.52       48.73     21.84 o 
   2  -5   9      157.71      171.18     26.04 o 
   3  -5   9       10.51        1.48     15.68 o 
   4  -5   9       38.57       22.12     15.56 o 
   5  -5   9       35.23       55.67     20.24 o 
   6  -5   9       20.29       48.67     20.40 o 
   7  -5   9       11.87       11.95      8.93 o 
   8  -5   9       50.52       64.50     11.77 o 
   9  -5   9      230.32      200.05     17.21 o 
  10  -5   9      123.55      167.98     17.49 o 
  11  -5   9        3.37        5.86     10.86 o 
  12  -5   9      711.43      701.09     25.72 o 
  13  -5   9      319.77      339.70     25.28 o 
  14  -5   9        8.16        8.57     12.19 o 
  15  -5   9       88.91      116.12     17.98 o 
  16  -5   9       13.30       21.36     18.03 o 
  17  -5   9       19.72       10.77     17.62 o 
  18  -5   9      105.31      161.50     36.43 o 
 -20  -4   9        7.92      -13.85     18.68 o 
 -19  -4   9        8.93       -4.23     19.18 o 
 -18  -4   9       47.10       24.95     18.54 o 
 -17  -4   9        6.39      -12.55     16.06 o 
 -16  -4   9        3.37       11.20     16.88 o 
 -15  -4   9      143.55      122.75     16.55 o 
 -14  -4   9      132.26      118.44     16.25 o 
 -13  -4   9       30.89       49.99     11.94 o 
 -12  -4   9       47.83       40.51     11.67 o 
 -11  -4   9       40.77       45.04     10.74 o 
 -10  -4   9       58.48       37.43     11.73 o 
  -9  -4   9       10.01       19.19      9.42 o 
  -8  -4   9        8.88       15.50      8.64 o 
  -7  -4   9     1134.47     1078.57     49.91 o 
  -6  -4   9       56.69       37.35      8.32 o 
  -5  -4   9      322.64      308.08     14.15 o 
  -3  -4   9      108.87      149.58     10.74 o 
  -2  -4   9       98.21       77.03      8.49 o 
  -1  -4   9      643.45      622.25     19.38 o 
   0  -4   9       89.38       96.46      8.23 o 
   1  -4   9       63.61       74.91      7.59 o 
   2  -4   9      396.12      414.49     14.13 o 
   3  -4   9      281.42      218.25     24.16 o 
   4  -4   9      354.10      382.11     29.76 o 
   5  -4   9      271.22      279.16     28.28 o 
   6  -4   9      359.34      377.67     32.12 o 
   7  -4   9      236.07      215.48     14.53 o 
   8  -4   9      666.79      560.80     21.03 o 
   9  -4   9       39.31       21.93     18.27 o 
  10  -4   9      723.26      774.13     34.76 o 
  11  -4   9      226.02      259.71     23.66 o 
  12  -4   9       95.67       75.96     13.03 o 
  13  -4   9      137.92      171.54     17.25 o 
  14  -4   9       30.83       43.37     13.78 o 
  15  -4   9      320.79      313.19     30.11 o 
  16  -4   9        7.91        1.08     13.25 o 
  17  -4   9       40.92       19.44     24.76 o 
  18  -4   9        9.10        3.72     25.96 o 
  19  -4   9       28.21       45.87     28.68 o 
 -20  -3   9        1.16      -25.36     25.52 o 
 -19  -3   9        9.55       11.52     27.44 o 
 -18  -3   9       23.96       20.88     27.28 o 
 -17  -3   9       40.26        6.10     15.63 o 
 -16  -3   9       24.82       12.11     16.34 o 
 -15  -3   9       84.37       89.33     20.19 o 
 -14  -3   9       25.75       40.47     13.60 o 
 -13  -3   9       87.65       80.59     13.54 o 
 -12  -3   9      155.67      142.27     19.24 o 
 -11  -3   9      204.26      228.04     15.89 o 
 -10  -3   9      376.16      389.80     17.45 o 
  -9  -3   9       95.57      123.65     20.20 o 
  -8  -3   9       85.86       97.81     13.15 o 
  -7  -3   9       40.35       40.49      8.52 o 
  -5  -3   9      121.62      127.91     11.81 o 
  -4  -3   9      326.50      403.56     14.19 o 
  -3  -3   9       70.61       38.20      6.91 o 
  -2  -3   9      669.92      639.20     15.86 o 
  -1  -3   9       14.81       12.44     12.32 o 
   0  -3   9     1207.34     1455.75     56.45 o 
   1  -3   9      171.14      171.23     16.58 o 
   2  -3   9       64.89       92.95     10.13 o 
   3  -3   9      832.48      841.65     40.29 o 
   4  -3   9      285.27      296.39     12.62 o 
   5  -3   9       14.71       12.12     15.64 o 
   6  -3   9      150.36       92.36     13.95 o 
   7  -3   9      395.00      373.32     18.64 o 
   8  -3   9      385.09      374.40     16.98 o 
   9  -3   9      203.90      171.92     17.58 o 
  10  -3   9       78.81       55.78     10.63 o 
  11  -3   9      320.16      334.45     17.66 o 
  12  -3   9      106.46      113.60     14.41 o 
  13  -3   9      142.16      148.74     16.95 o 
  14  -3   9       16.50       12.33     11.21 o 
  15  -3   9       31.95       31.41     12.60 o 
  16  -3   9      130.62      147.69     23.10 o 
  17  -3   9       91.39      140.33     22.95 o 
  18  -3   9       51.11       45.15     26.44 o 
  19  -3   9       16.15       54.47     29.60 o 
 -21  -2   9       35.32       57.63     31.20 o 
 -20  -2   9        1.85        5.76     25.24 o 
 -19  -2   9      121.77      114.14     33.88 o 
 -18  -2   9        0.96       -8.32     21.72 o 
 -17  -2   9       42.01       44.67     22.80 o 
 -16  -2   9       27.34       15.24     21.00 o 
 -15  -2   9       44.94       86.55     25.32 o 
 -14  -2   9       17.34       30.60     19.76 o 
 -13  -2   9      439.09      392.23     21.29 o 
 -12  -2   9       33.27       35.97      9.56 o 
 -11  -2   9        8.63        1.69      8.53 o 
 -10  -2   9       28.07       12.99      7.64 o 
  -9  -2   9      533.90      478.13     18.72 o 
  -8  -2   9      388.90      348.32     14.72 o 
  -7  -2   9      106.66      179.41     13.53 o 
  -6  -2   9      410.63      388.93     14.34 o 
  -5  -2   9       19.27       17.82      7.24 o 
  -4  -2   9      966.43     1138.02     23.13 o 
  -3  -2   9       82.84       99.05      9.01 o 
  -2  -2   9     1686.31     1896.57     25.58 o 
  -1  -2   9     1092.68     1526.54     74.31 o 
   0  -2   9      258.03      337.05     28.94 o 
   1  -2   9      247.12      388.30     27.56 o 
   2  -2   9      177.29      159.09     14.48 o 
   3  -2   9     1366.93     1481.00     42.27 o 
   4  -2   9     1388.92     1386.26     26.14 o 
   5  -2   9      266.02      201.41     23.96 o 
   6  -2   9     2434.92     2490.72     42.25 o 
   7  -2   9      238.79      196.96     12.79 o 
   8  -2   9      136.35      215.84     13.44 o 
   9  -2   9      343.44      264.53     14.18 o 
  10  -2   9      311.97      263.08     14.37 o 
  11  -2   9      160.82      154.61     14.22 o 
  12  -2   9        2.39        6.09      9.34 o 
  13  -2   9       72.52       72.15     14.14 o 
  14  -2   9      548.61      492.94     21.29 o 
  15  -2   9      262.56      325.22     23.36 o 
  16  -2   9        6.35        0.09     14.38 o 
  17  -2   9       15.75        3.82     14.48 o 
  18  -2   9        0.29        2.83     15.76 o 
  19  -2   9       22.05       30.12     26.60 o 
  20  -2   9       25.55       17.68     30.72 o 
 -21  -1   9       35.99       37.15     30.64 o 
 -20  -1   9       41.67       34.28     28.48 o 
 -19  -1   9       20.09       18.48     27.36 o 
 -18  -1   9       29.04       20.08     22.96 o 
 -17  -1   9       15.87       28.68     23.24 o 
 -16  -1   9       27.60       39.23     23.68 o 
 -15  -1   9       29.24       45.11     23.28 o 
 -14  -1   9      291.71      302.92     31.12 o 
 -13  -1   9       37.68       50.07     20.52 o 
 -12  -1   9     1211.01     1291.44     35.06 o 
 -11  -1   9       84.40       55.04     11.46 o 
 -10  -1   9      141.62      134.53     13.82 o 
  -9  -1   9      106.71       84.51     11.23 o 
  -8  -1   9      128.46      154.55     12.89 o 
  -7  -1   9      547.52      531.93     18.87 o 
  -6  -1   9      140.16      142.21     15.76 o 
  -5  -1   9      275.70      279.46     14.81 o 
  -4  -1   9     2592.85     2720.21     39.69 o 
  -3  -1   9     2354.90     2833.80     40.70 o 
  -2  -1   9     2959.19     3410.59    238.73 o 
  -1  -1   9     1420.96     1908.29     97.09 o 
   0  -1   9     2813.18     3276.34     44.27 o 
   1  -1   9       35.95      130.15     66.67 o 
   2  -1   9      310.69      245.63     43.01 o 
   3  -1   9      563.77      660.93    110.12 o 
   4  -1   9      281.89      290.12     15.03 o 
   5  -1   9       93.93      124.41     16.07 o 
   6  -1   9      627.07      582.23     34.14 o 
   7  -1   9      235.34      210.29     19.38 o 
   8  -1   9      605.65      574.93     17.21 o 
   9  -1   9      113.61      113.48     11.33 o 
  10  -1   9      167.88      157.07     12.92 o 
  11  -1   9       70.39      110.76     12.06 o 
  12  -1   9      185.17      181.40     14.01 o 
  13  -1   9      187.04      192.78     18.76 o 
  14  -1   9       82.17       61.17     14.98 o 
  15  -1   9       38.24       50.75     15.14 o 
  16  -1   9       72.57       76.73     19.54 o 
  17  -1   9       17.56        0.04     13.90 o 
  18  -1   9       32.77       31.75     17.00 o 
  19  -1   9        5.98       21.92     35.08 o 
  20  -1   9        0.67      -17.60     25.52 o 
 -21   0   9        0.01       23.76     30.92 o 
 -20   0   9        0.23      -11.72     27.64 o 
 -19   0   9       14.74       16.44     28.36 o 
 -18   0   9        5.89       18.12     26.64 o 
 -17   0   9       51.25       11.24     21.72 o 
 -16   0   9       22.04       -1.92     19.64 o 
 -15   0   9        0.08       -4.60     18.72 o 
 -14   0   9       97.19       75.99     24.12 o 
 -13   0   9        1.25       20.20     19.60 o 
 -12   0   9       25.70        7.64     16.60 o 
 -11   0   9       13.93       30.92     15.52 o 
 -10   0   9       47.12       47.17     13.76 o 
  -9   0   9       87.70      106.83     18.08 o 
  -8   0   9      230.86      208.89     13.43 o 
  -7   0   9      385.13      244.92     13.93 o 
  -6   0   9        0.48       11.57      7.37 o 
  -5   0   9        9.39       -2.31      6.50 o 
  -4   0   9      100.86       77.90     10.43 o 
  -3   0   9      478.42      433.77     17.50 o 
  -1   0   9      281.36      196.15     13.46 o 
   0   0   9      137.74      223.27     14.99 o 
   1   0   9      369.03      572.11     20.77 o 
   2   0   9       89.16       37.39     18.12 o 
   3   0   9      137.62      120.99     12.45 o 
   4   0   9       69.92       99.10     22.56 o 
   5   0   9        0.02        0.68      6.24 o 
   6   0   9        0.03        5.12      6.96 o 
   7   0   9      207.69      254.29     11.41 o 
   8   0   9       44.29       20.55      6.77 o 
   9   0   9        2.91       -6.11      6.11 o 
  10   0   9       13.48        1.23      6.99 o 
  11   0   9        0.37       -8.39      8.39 o 
  12   0   9        3.36       -2.51     11.82 o 
  13   0   9       23.31       17.70     11.67 o 
  14   0   9       10.28        9.93     12.44 o 
  15   0   9       36.32       24.50     17.00 o 
  16   0   9       59.76       47.67     14.99 o 
  17   0   9        9.31       16.88     14.72 o 
  18   0   9       13.66       17.99     15.16 o 
  19   0   9        0.01      -10.92     19.16 o 
 -21   1   9       35.88       30.48     31.80 o 
 -20   1   9       41.69       39.79     27.04 o 
 -19   1   9       19.94       31.64     26.56 o 
 -18   1   9       28.71       14.16     22.96 o 
 -17   1   9       15.99        0.40     22.16 o 
 -16   1   9       27.38       43.35     23.40 o 
 -15   1   9       29.20        9.76     19.40 o 
 -14   1   9      291.13      271.16     33.28 o 
 -13   1   9       37.60       22.32     18.60 o 
 -12   1   9     1216.38     1286.94     54.47 o 
 -11   1   9       85.79      113.62     24.96 o 
 -10   1   9      140.58      104.67     23.68 o 
  -9   1   9      106.72      108.23     22.48 o 
  -8   1   9      128.92      154.66     22.20 o 
  -7   1   9      542.98      524.17     32.28 o 
  -6   1   9      142.76      178.22     22.96 o 
  -5   1   9      271.51      287.96     25.76 o 
  -4   1   9     2585.50     2720.40     69.97 o 
  -3   1   9     2354.73     2753.72     58.07 o 
  -2   1   9     2947.93     3343.14     57.83 o 
  -1   1   9     1407.86     2014.20     37.49 o 
   0   1   9     2793.82     3288.26     60.85 o 
   1   1   9       34.29      161.81     67.03 o 
   2   1   9      312.98      339.97     62.65 o 
   3   1   9      562.71      691.17     72.03 o 
   4   1   9      285.84      323.55     16.70 o 
   5   1   9       91.58      110.49     12.75 o 
   6   1   9      617.30      601.20     18.52 o 
   7   1   9      238.92      214.80     18.68 o 
   8   1   9      603.15      605.93     20.99 o 
   9   1   9      114.14      104.00     12.66 o 
  10   1   9      164.79      143.55     37.37 o 
  11   1   9       73.12       98.16     33.64 o 
  12   1   9      187.81      155.77     16.87 o 
  13   1   9      185.22      198.44     19.33 o 
  14   1   9       81.42       67.84     14.64 o 
  15   1   9       38.64       47.44     14.87 o 
  16   1   9       71.53      102.79     25.00 o 
  17   1   9       17.09       19.84     19.08 o 
  18   1   9       34.11       62.59     26.52 o 
 -21   2   9       35.53       54.87     39.27 o 
 -20   2   9        1.81       -9.84     30.80 o 
 -19   2   9      121.23      170.50     40.59 o 
 -18   2   9        0.94      -22.36     28.04 o 
 -17   2   9       41.91       19.12     26.48 o 
 -16   2   9       27.01       27.44     26.56 o 
 -15   2   9       44.20        9.44     24.80 o 
 -14   2   9       16.86       -1.28     20.96 o 
 -13   2   9      437.35      493.69     39.83 o 
 -12   2   9       33.47       30.48     18.68 o 
 -11   2   9        8.82        6.08     16.80 o 
 -10   2   9       28.09       23.08     16.52 o 
  -9   2   9      528.66      463.26     32.80 o 
  -8   2   9      384.88      334.23     28.08 o 
  -7   2   9      105.36      185.05     25.64 o 
  -6   2   9      410.50      417.54     29.96 o 
  -5   2   9       19.94       59.59     16.28 o 
  -4   2   9      958.15     1084.63     57.55 o 
  -3   2   9       85.73       93.24     10.91 o 
  -2   2   9     1674.47     1733.28     31.83 o 
  -1   2   9     1087.28     1564.09     31.24 o 
   0   2   9      258.39      402.16     49.91 o 
   1   2   9      247.66      408.07     38.61 o 
   2   2   9      174.72      154.19     14.32 o 
   3   2   9     1382.54     1583.13     33.78 o 
   4   2   9     1401.15     1498.19     46.93 o 
   5   2   9      266.67      218.29     23.19 o 
   6   2   9     2438.17     2426.93     53.99 o 
   7   2   9      242.10      194.88     15.56 o 
   8   2   9      136.66      198.73     13.18 o 
   9   2   9      348.54      275.59     15.41 o 
  10   2   9      306.89      245.82     23.74 o 
  11   2   9      159.31      151.40     14.67 o 
  12   2   9        2.46       11.23     10.28 o 
  13   2   9       70.83       67.43     22.04 o 
  14   2   9      541.50      475.41     37.91 o 
  15   2   9      258.17      262.12     31.92 o 
 -20   3   9        1.17       32.16     32.96 o 
 -19   3   9        9.46       15.80     28.04 o 
 -18   3   9       24.08       57.19     26.76 o 
 -17   3   9       39.86       30.16     24.56 o 
 -16   3   9       24.64       35.24     26.32 o 
 -15   3   9       84.09       88.63     29.64 o 
 -14   3   9       25.96       43.03     25.24 o 
 -13   3   9       86.99       90.99     26.72 o 
 -12   3   9      156.17      148.62     29.24 o 
 -11   3   9      204.12      191.17     30.20 o 
 -10   3   9      377.72      446.58     37.79 o 
  -9   3   9       95.14      134.70     25.72 o 
  -8   3   9       84.92       68.15     20.28 o 
  -7   3   9       41.29       16.44     13.96 o 
  -6   3   9       32.55       96.19     21.56 o 
  -5   3   9      119.61       86.39     20.36 o 
  -4   3   9      324.02      361.13     28.66 o 
  -3   3   9       70.51       38.80     12.54 o 
  -2   3   9      665.37      640.28     19.78 o 
  -1   3   9       15.65       29.77      8.84 o 
   0   3   9     1196.07     1349.67     29.70 o 
   1   3   9      169.46      212.13     17.08 o 
   2   3   9       66.05      108.71     15.56 o 
   3   3   9      834.17      936.64     27.00 o 
   4   3   9      289.52      332.16     18.94 o 
   5   3   9       16.19       41.54      7.28 o 
   6   3   9      150.55       95.86     11.65 o 
   7   3   9      389.49      353.74     14.46 o 
   8   3   9      383.22      311.97     14.88 o 
   9   3   9      204.59      173.06     25.32 o 
  10   3   9       80.91       63.31     21.36 o 
  11   3   9      315.76      278.84     29.56 o 
  12   3   9      104.27      135.58     27.52 o 
 -20   4   9        7.78        1.00     31.44 o 
 -19   4   9        8.81       13.40     31.48 o 
 -18   4   9       46.96       31.84     30.40 o 
 -17   4   9        6.33       -5.80     24.52 o 
 -16   4   9        3.47      -21.44     21.44 o 
 -15   4   9      142.31      138.22     32.76 o 
 -14   4   9      130.95      175.14     33.92 o 
 -13   4   9       30.71       22.52     23.08 o 
 -12   4   9       47.50       62.19     24.76 o 
 -11   4   9       40.15       41.99     25.04 o 
 -10   4   9       57.34       36.28     21.56 o 
  -9   4   9       10.49       31.64     19.60 o 
  -8   4   9        8.37        0.96     17.16 o 
  -7   4   9     1130.84     1053.10     50.39 o 
  -6   4   9       56.70       32.44     18.84 o 
  -5   4   9      320.80      283.16     28.20 o 
  -4   4   9       86.62      157.30     25.88 o 
  -3   4   9      111.27      116.34     21.68 o 
  -2   4   9       96.95       73.67     19.76 o 
  -1   4   9      640.37      594.24     34.84 o 
   0   4   9       90.23       41.43     17.08 o 
   1   4   9       65.36       83.47     19.08 o 
   2   4   9      403.24      466.22     30.80 o 
   3   4   9      283.11      201.65     21.56 o 
   4   4   9      350.55      414.98     28.12 o 
   5   4   9      269.16      264.00     25.24 o 
   6   4   9      357.91      326.36     27.56 o 
 -19   5   9        1.32       16.32     34.20 o 
 -18   5   9        0.28       -3.92     30.48 o 
 -17   5   9        7.41      -22.44     28.36 o 
 -16   5   9        0.21        3.40     27.16 o 
 -15   5   9       31.54        1.24     27.80 o 
 -14   5   9        4.09      -18.44     25.32 o 
 -13   5   9       33.94       92.79     29.80 o 
 -12   5   9      168.69      219.41     34.72 o 
 -11   5   9       34.31       12.32     20.96 o 
 -10   5   9       61.44       91.75     27.32 o 
  -9   5   9      103.25       50.07     22.16 o 
  -8   5   9       44.84       45.59     22.92 o 
  -7   5   9        6.80        7.08     19.32 o 
  -6   5   9      429.41      468.42     37.51 o 
  -5   5   9       77.37       50.27     21.16 o 
  -4   5   9       96.62       36.12     17.24 o 
  -3   5   9       65.46       52.31     20.88 o 
  -2   5   9        4.79        5.72     16.92 o 
  -1   5   9      295.09      267.36     26.36 o 
   0   5   9       73.74       55.19     18.96 o 
   1   5   9       38.39       60.31     18.36 o 
   2   5   9      158.75      147.50     25.28 o 
   3   5   9       10.17        1.40     11.32 o 
   4   5   9       38.80       13.96     13.52 o 
   5   5   9       34.69       61.19     17.44 o 
   6   5   9       19.97       21.00     15.80 o 
 -18   6   9       22.74       27.12     36.08 o 
 -17   6   9        2.36       12.64     33.12 o 
 -16   6   9        6.58       -7.36     28.08 o 
 -15   6   9       31.38       60.31     31.80 o 
 -14   6   9       11.92       -5.68     25.20 o 
 -13   6   9       31.20       -3.52     25.92 o 
 -12   6   9        2.09      -21.20     22.96 o 
 -11   6   9       49.71       64.03     26.16 o 
 -10   6   9       44.91       51.23     25.68 o 
  -9   6   9       58.10       74.23     26.92 o 
  -8   6   9       78.42       80.99     26.08 o 
  -7   6   9       49.71       78.67     25.00 o 
  -6   6   9       71.28       41.11     21.64 o 
  -5   6   9       97.88      143.70     28.16 o 
  -4   6   9      890.15     1006.02     50.75 o 
  -3   6   9       33.22       27.72     19.80 o 
  -2   6   9      576.14      560.36     38.71 o 
  -1   6   9      376.79      359.07     32.24 o 
   0   6   9      430.21      437.46     34.52 o 
   1   6   9       58.76       52.31     19.36 o 
   2   6   9      423.03      419.82     33.68 o 
   3   6   9       29.03       67.07     19.68 o 
   4   6   9        5.08       -7.44     13.20 o 
   5   6   9      150.45      126.30     24.56 o 
   6   6   9      107.33       79.79     20.96 o 
 -16   7   9        7.82      -18.24     37.51 o 
 -15   7   9        3.47      -27.04     31.32 o 
 -14   7   9        5.50        2.20     28.72 o 
 -13   7   9       36.55        4.76     27.84 o 
 -12   7   9       42.37       30.20     27.04 o 
 -11   7   9      104.65      133.78     35.96 o 
 -10   7   9      254.65      221.65     38.35 o 
  -9   7   9       27.15       13.08     24.36 o 
  -8   7   9       58.02       73.63     27.36 o 
  -7   7   9      143.84      143.42     30.64 o 
  -6   7   9      436.68      466.70     41.67 o 
  -5   7   9      145.12      177.34     32.96 o 
  -4   7   9        0.09       14.08     22.12 o 
  -3   7   9       81.89      105.11     26.44 o 
  -2   7   9      473.32      430.74     37.23 o 
  -1   7   9      200.47      242.33     33.20 o 
   0   7   9      111.79       87.83     23.56 o 
   1   7   9       91.44       80.31     21.88 o 
   2   7   9       30.35       -2.40     14.36 o 
   3   7   9      188.44      204.17     30.00 o 
   4   7   9      115.68      168.10     28.96 o 
   5   7   9      101.70       87.31     22.52 o 
 -13   8   9       13.95       18.64     32.64 o 
 -12   8   9       18.01       24.28     31.04 o 
 -11   8   9       15.65       26.16     28.44 o 
 -10   8   9       40.90       38.51     29.64 o 
  -9   8   9       63.93       45.15     27.76 o 
  -8   8   9       23.62       49.51     29.24 o 
  -7   8   9       29.52       28.76     27.04 o 
  -6   8   9       24.73       33.80     24.36 o 
  -5   8   9      254.56      278.16     37.59 o 
  -4   8   9      225.95      286.64     38.99 o 
  -3   8   9      692.24      628.51     45.55 o 
  -2   8   9       78.63       61.63     24.08 o 
  -1   8   9       75.89       82.55     25.80 o 
   0   8   9       45.99       67.95     23.08 o 
   1   8   9       43.56       26.24     19.20 o 
   2   8   9      113.07       88.39     23.96 o 
   3   8   9       70.48       60.43     22.68 o 
   4   8   9       11.85        0.24     19.92 o 
   5   8   9       96.93       83.63     27.16 o 
 -10   9   9       51.37       65.43     31.76 o 
  -9   9   9       13.06       50.23     30.88 o 
  -8   9   9        1.01       11.16     26.52 o 
  -7   9   9        0.16       -5.08     23.76 o 
  -6   9   9       31.45       31.40     27.60 o 
  -5   9   9       86.17       64.95     27.88 o 
  -4   9   9       22.66       44.59     24.96 o 
  -3   9   9       28.31        6.72     23.60 o 
  -2   9   9       27.04       14.48     24.44 o 
  -1   9   9       21.94       32.76     24.20 o 
   0   9   9       46.41       31.68     22.20 o 
   1   9   9       23.59       10.36     21.56 o 
   2   9   9        9.39       25.88     21.80 o 
   3   9   9        5.16       25.80     20.48 o 
   4   9   9      165.89      137.46     29.24 o 
  -7  10   9        0.55        8.44     26.96 o 
  -6  10   9        2.90       -6.60     24.72 o 
  -5  10   9       51.53       63.71     30.60 o 
  -4  10   9      109.02      110.86     32.48 o 
  -3  10   9       28.80       53.07     24.80 o 
  -2  10   9        3.65      -21.40     21.40 o 
  -1  10   9       86.16       84.87     28.20 o 
   0  10   9       40.13       75.83     29.76 o 
   1  10   9       74.55       64.11     27.36 o 
   2  10   9       30.61       30.48     25.36 o 
   3  10   9        7.95        7.68     23.68 o 
  -4  11   9       17.71       30.16     28.56 o 
  -3  11   9       19.38       11.48     26.48 o 
  -2  11   9        3.42       -9.80     26.36 o 
  -1  11   9       15.84        2.80     23.96 o 
   0  11   9       10.97      -23.72     23.72 o 
   1  11   9       36.89       46.63     25.88 o 
   2  11   9        6.27      -23.12     23.12 o 
   0  12   9        7.65       23.40     29.96 o 
  -2 -12  10       22.07       23.44     29.80 o 
  -1 -12  10        8.08       22.04     27.28 o 
   0 -12  10       35.60       38.87     29.32 o 
   1 -12  10       39.81       80.15     32.28 o 
  -8 -11  10       16.89       28.68     25.60 o 
  -7 -11  10        7.78      -16.60     22.44 o 
  -6 -11  10        4.56      -14.96     23.40 o 
  -5 -11  10        2.75       -4.16     22.48 o 
  -4 -11  10        3.70       14.52     28.08 o 
  -3 -11  10       30.74       37.03     28.28 o 
  -2 -11  10      135.87      154.10     37.07 o 
  -1 -11  10       19.91       62.03     28.72 o 
   0 -11  10       32.70       73.95     29.44 o 
   1 -11  10       10.48       26.00     25.48 o 
   2 -11  10       98.36      132.26     32.28 o 
   3 -11  10       93.35       98.95     22.42 o 
   4 -11  10        5.07        5.49     17.69 o 
   5 -11  10       11.82        4.93     16.74 o 
   6 -11  10       36.71       65.42     21.97 o 
   7 -11  10       15.34       37.54     16.06 o 
 -11 -10  10        2.65       -2.18     17.22 o 
 -10 -10  10        1.59       -8.87     16.08 o 
  -9 -10  10       14.06       27.31     17.79 o 
  -8 -10  10       45.61       32.11     17.68 o 
  -7 -10  10       92.42      112.85     21.95 o 
  -6 -10  10        8.62       -9.80     21.16 o 
  -5 -10  10        2.71       37.63     23.92 o 
  -4 -10  10       29.37       40.47     24.28 o 
  -3 -10  10       30.69       38.23     25.44 o 
  -2 -10  10       80.76       77.87     27.68 o 
  -1 -10  10        3.00       19.84     22.96 o 
   0 -10  10       83.81       87.75     27.88 o 
   1 -10  10       79.65      101.03     30.12 o 
   2 -10  10       12.43       22.48     23.56 o 
   3 -10  10       98.72       99.63     31.12 o 
   4 -10  10      152.41      213.87     26.08 o 
   5 -10  10       42.85       42.13     18.24 o 
   6 -10  10       18.50       13.33     17.27 o 
   7 -10  10       16.06        3.74     14.17 o 
   8 -10  10       35.94       35.29     15.15 o 
   9 -10  10       57.38      109.43     19.51 o 
  10 -10  10       14.93      -16.10     26.82 o 
 -14  -9  10        6.20       19.58     20.21 o 
 -13  -9  10        1.22       -8.24     21.64 o 
 -12  -9  10        5.10      -15.71     15.71 o 
 -11  -9  10       48.99       93.14     21.34 o 
 -10  -9  10       55.73       66.19     22.14 o 
  -9  -9  10       51.93       54.40     17.90 o 
  -8  -9  10       18.15        4.99     15.59 o 
  -7  -9  10       97.30      102.20     19.71 o 
  -6  -9  10       69.70       67.75     18.01 o 
  -5  -9  10       54.27       84.11     27.24 o 
  -4  -9  10        0.34        1.84     20.24 o 
  -3  -9  10       36.26       29.28     22.00 o 
  -2  -9  10       23.81       18.64     21.44 o 
  -1  -9  10       29.29       26.48     20.00 o 
   0  -9  10       25.60       38.47     21.08 o 
   1  -9  10       91.37       83.47     27.88 o 
   2  -9  10       38.97       42.63     24.36 o 
   3  -9  10       93.08      109.34     31.28 o 
   4  -9  10        9.48       13.84     22.28 o 
   5  -9  10      121.11      156.95     28.22 o 
   6  -9  10      160.96      177.33     24.00 o 
   7  -9  10      247.98      305.36     25.22 o 
   8  -9  10       35.91       31.85     15.21 o 
   9  -9  10       14.50        9.05     12.82 o 
  10  -9  10       48.06       53.03     16.63 o 
  11  -9  10        4.53       -8.56     15.47 o 
  12  -9  10       14.43       14.45     17.52 o 
  13  -9  10       35.81       86.64     22.67 o 
 -15  -8  10        1.29       -6.34     15.08 o 
 -14  -8  10       68.88       77.17     17.14 o 
 -13  -8  10       50.32       72.87     16.40 o 
 -12  -8  10       46.61       59.95     19.91 o 
 -11  -8  10       68.91       89.90     21.18 o 
 -10  -8  10       70.16       51.23     18.02 o 
  -9  -8  10      137.62      137.73     24.94 o 
  -8  -8  10       58.91       66.72     17.60 o 
  -7  -8  10       34.47       34.45     15.30 o 
  -6  -8  10       55.02       73.69     16.80 o 
  -5  -8  10       25.23       20.62     13.62 o 
  -4  -8  10      194.29      222.84     23.23 o 
  -3  -8  10      129.94      112.46     27.64 o 
  -2  -8  10       50.87       36.51     22.80 o 
  -1  -8  10       94.92      124.62     28.52 o 
   0  -8  10       66.50       67.23     24.68 o 
   1  -8  10       23.46       27.88     21.04 o 
   2  -8  10      109.16      103.15     26.16 o 
   3  -8  10      258.13      266.20     32.80 o 
   4  -8  10      280.03      286.60     35.48 o 
   5  -8  10     1002.07     1124.37     59.71 o 
   6  -8  10      209.35      222.80     25.47 o 
   7  -8  10      256.31      298.92     28.43 o 
   8  -8  10       73.80       76.12     15.36 o 
   9  -8  10       83.62       88.06     15.57 o 
  10  -8  10      138.30      182.19     21.67 o 
  11  -8  10       54.39       53.17     16.03 o 
  12  -8  10       37.10       51.19     16.02 o 
  13  -8  10        0.28      -15.87     16.16 o 
  14  -8  10       13.12       22.30     19.11 o 
 -17  -7  10       10.19        4.68     15.99 o 
 -16  -7  10       66.53       86.10     18.52 o 
 -15  -7  10       31.44       44.47     15.85 o 
 -14  -7  10        0.84       12.91     13.52 o 
 -13  -7  10        8.22      -11.21     11.21 o 
 -12  -7  10        0.41      -10.79     10.79 o 
 -11  -7  10       91.69       66.10     14.34 o 
 -10  -7  10      325.65      303.99     19.90 o 
  -9  -7  10       95.52       91.20     14.67 o 
  -8  -7  10       12.12       33.72     14.65 o 
  -7  -7  10      210.85      255.11     23.57 o 
  -6  -7  10       20.64       -3.51     11.55 o 
  -5  -7  10      203.74      229.77     22.82 o 
  -4  -7  10      781.65      831.01     31.18 o 
  -3  -7  10      723.96      673.14    143.18 o 
  -2  -7  10      649.88      593.60     40.15 o 
  -1  -7  10       37.91       28.08     18.36 o 
   0  -7  10       55.19       68.51     22.32 o 
   1  -7  10      226.39      265.32     29.48 o 
   2  -7  10      390.74      332.31     32.72 o 
   3  -7  10      135.61      177.38     31.44 o 
   4  -7  10       10.89        9.84     18.36 o 
   5  -7  10       45.07       36.79     21.76 o 
   6  -7  10      386.62      395.94     26.25 o 
   7  -7  10     1208.36     1209.03     50.17 o 
   8  -7  10       45.64       44.89     13.81 o 
   9  -7  10      108.79      116.73     20.88 o 
  10  -7  10        4.49       -7.42     11.43 o 
  11  -7  10       12.18        1.74     12.49 o 
  12  -7  10        1.83        6.21     13.30 o 
  13  -7  10       11.18       20.54     14.57 o 
  14  -7  10       47.39       25.19     18.74 o 
  15  -7  10      100.83      103.94     22.48 o 
  16  -7  10       22.21       -0.98     23.76 o 
 -18  -6  10       35.25       44.85     21.28 o 
 -17  -6  10        0.58        8.95     15.29 o 
 -16  -6  10       54.16       36.46     15.10 o 
 -15  -6  10        0.91      -10.79     11.78 o 
 -14  -6  10       58.33       63.79     15.75 o 
 -13  -6  10      562.37      576.25     25.76 o 
 -12  -6  10      299.93      369.72     21.43 o 
 -11  -6  10       56.43       66.11     13.94 o 
 -10  -6  10      198.13      221.69     18.55 o 
  -9  -6  10      155.92      165.78     16.65 o 
  -8  -6  10     1062.23     1172.24     29.96 o 
  -7  -6  10      777.69      656.54     22.61 o 
  -6  -6  10      198.84      205.72     15.97 o 
  -5  -6  10      816.15      741.19     25.56 o 
  -4  -6  10      243.55      267.02     29.48 o 
  -3  -6  10       74.86       81.93     14.59 o 
  -2  -6  10      347.43      360.10     20.23 o 
  -1  -6  10      163.09      165.98     27.68 o 
   0  -6  10      150.00      145.78     26.04 o 
   1  -6  10      184.15      163.42     26.36 o 
   2  -6  10      122.41       73.83     22.56 o 
   3  -6  10      789.09      781.49     46.03 o 
   4  -6  10      655.80      715.02     46.35 o 
   5  -6  10      266.45      294.84     37.55 o 
   6  -6  10       18.76       15.24     17.44 o 
   7  -6  10       15.65       24.54     16.44 o 
   8  -6  10      201.75      241.62     18.95 o 
   9  -6  10      180.46      162.69     16.74 o 
  10  -6  10       44.14       56.76     14.10 o 
  11  -6  10       11.18       20.66     11.95 o 
  12  -6  10        8.17       20.34     12.78 o 
  13  -6  10       36.36       17.51     12.81 o 
  14  -6  10       59.01       36.53     15.61 o 
  15  -6  10      104.23      142.96     23.22 o 
  16  -6  10       92.75       96.00     36.18 o 
  17  -6  10      142.52      180.96     27.39 o 
 -19  -5  10        3.87       -1.28     19.39 o 
 -18  -5  10      103.80      112.82     25.67 o 
 -17  -5  10      137.38      177.38     26.97 o 
 -16  -5  10       45.46       42.50     14.39 o 
 -15  -5  10       70.57       94.36     16.74 o 
 -14  -5  10       29.39       45.95     18.28 o 
 -13  -5  10       56.75       32.57     12.57 o 
 -12  -5  10        5.92       -6.33     10.68 o 
 -11  -5  10      716.47      756.83     25.71 o 
 -10  -5  10      259.21      218.97     17.31 o 
  -9  -5  10      140.71      142.05     15.09 o 
  -8  -5  10      161.64      141.53     14.45 o 
  -7  -5  10      764.06      756.61     29.74 o 
  -6  -5  10     2811.56     3040.59     42.29 o 
  -5  -5  10      669.45      664.16     20.62 o 
  -4  -5  10      374.74      412.21     16.47 o 
  -3  -5  10      311.40      237.38     12.83 o 
  -2  -5  10       39.27       33.43     11.35 o 
  -1  -5  10      127.35      165.89     19.06 o 
   0  -5  10      390.62      292.60     26.68 o 
   1  -5  10       35.35       49.59     18.20 o 
   2  -5  10      271.15      253.77     26.28 o 
   3  -5  10      570.93      710.42     44.07 o 
   4  -5  10       49.30       42.99     20.44 o 
   5  -5  10      243.13      298.04     31.12 o 
   6  -5  10      345.40      309.52     31.92 o 
   7  -5  10       14.98       -1.91      8.92 o 
   8  -5  10      100.18      123.58     14.62 o 
   9  -5  10      108.57       90.05     14.23 o 
  10  -5  10      659.95      775.62     26.89 o 
  11  -5  10      107.62      106.26     14.98 o 
  12  -5  10       59.35       42.59     12.52 o 
  13  -5  10       56.10       66.69     19.95 o 
  14  -5  10      221.68      266.24     22.36 o 
  15  -5  10       10.53       38.48     14.91 o 
  16  -5  10        1.85      -11.55     16.74 o 
  17  -5  10        1.77        3.08     20.44 o 
  18  -5  10      222.31      300.32     45.35 o 
 -19  -4  10       29.03       12.93     20.20 o 
 -18  -4  10       19.37        6.34     18.72 o 
 -17  -4  10        7.31       23.19     17.67 o 
 -16  -4  10       92.85       55.65     18.78 o 
 -15  -4  10        1.48        2.35     11.73 o 
 -14  -4  10       27.26       20.84     12.30 o 
 -13  -4  10      162.63      184.20     18.48 o 
 -12  -4  10      329.65      307.99     18.16 o 
 -11  -4  10      251.72      215.20     16.70 o 
 -10  -4  10       58.23       89.61     12.90 o 
  -9  -4  10      130.28      186.93     15.49 o 
  -8  -4  10      591.09      510.36     19.15 o 
  -7  -4  10     1546.63     1578.64     64.27 o 
  -6  -4  10      853.69      957.43     23.78 o 
  -5  -4  10      317.65      424.71     23.50 o 
  -4  -4  10      119.43      102.41     10.45 o 
  -3  -4  10      606.08      602.63     17.26 o 
  -2  -4  10      585.49      756.97     24.38 o 
  -1  -4  10      355.58      269.62     20.06 o 
   0  -4  10      261.84      288.12     22.37 o 
   1  -4  10      227.98      288.82     15.25 o 
   2  -4  10       44.75       10.28     15.28 o 
   3  -4  10      417.55      329.03     28.60 o 
   4  -4  10     1200.52     1166.48     50.15 o 
   5  -4  10      385.53      507.77     36.55 o 
   6  -4  10      600.45      735.90     43.79 o 
   7  -4  10       27.53       36.55     10.77 o 
   8  -4  10      239.91      187.41     15.26 o 
   9  -4  10     1348.50     1530.09     45.07 o 
  10  -4  10      353.54      353.50     18.91 o 
  11  -4  10       49.33       67.10     12.81 o 
  12  -4  10      216.37      243.56     19.91 o 
  13  -4  10        0.43       12.08     11.27 o 
  14  -4  10        1.88       -6.48     12.51 o 
  15  -4  10      367.23      407.16     23.20 o 
  16  -4  10      684.71      719.41     35.91 o 
  17  -4  10       22.52       46.91     27.48 o 
  18  -4  10       86.89       70.87     31.92 o 
 -20  -3  10       41.14       -0.60     26.52 o 
 -19  -3  10       27.04       37.19     30.88 o 
 -18  -3  10       24.42       49.23     29.40 o 
 -17  -3  10        2.53       -7.40     19.12 o 
 -16  -3  10      199.28      224.44     62.85 o 
 -15  -3  10       61.49       31.23     17.52 o 
 -14  -3  10       89.76       76.75     20.46 o 
 -13  -3  10       10.82       -1.47     10.18 o 
 -12  -3  10      415.34      469.55     20.48 o 
 -11  -3  10      244.90      200.82     15.56 o 
 -10  -3  10      690.74      668.71     22.23 o 
  -7  -3  10       10.14       32.88      8.76 o 
  -6  -3  10      146.68      170.79     12.52 o 
  -5  -3  10     2828.56     3238.81     46.47 o 
  -4  -3  10     1095.03     1010.80     21.67 o 
  -3  -3  10       64.35      141.90     10.86 o 
  -2  -3  10      829.69      825.26     18.62 o 
  -1  -3  10      209.45      247.80     11.30 o 
   0  -3  10      253.44      264.72     19.07 o 
   1  -3  10      687.98      736.85     22.19 o 
   2  -3  10     1088.92     1271.59     27.62 o 
   3  -3  10      225.12      230.58     13.30 o 
   4  -3  10      780.86      917.50     21.85 o 
   5  -3  10      607.25      567.56     36.95 o 
   6  -3  10     1238.48     1390.17     55.67 o 
   7  -3  10     2432.34     2586.24     38.69 o 
   8  -3  10      723.86      850.29     24.21 o 
   9  -3  10      693.05      658.21     27.55 o 
  10  -3  10      170.02      215.28     17.14 o 
  11  -3  10       12.88       15.50     10.85 o 
  12  -3  10      122.88       87.34     19.55 o 
  13  -3  10      401.72      413.16     21.14 o 
  14  -3  10      194.57      254.83     25.22 o 
  15  -3  10       34.11       56.11     21.10 o 
  16  -3  10      121.34      108.82     24.70 o 
  17  -3  10       13.94        7.50     17.01 o 
  18  -3  10      485.98      580.72     33.64 o 
  19  -3  10       84.26      114.18     33.44 o 
 -20  -2  10       93.02      143.50     35.16 o 
 -19  -2  10       39.83       19.88     27.20 o 
 -18  -2  10       10.64      -17.16     21.88 o 
 -17  -2  10       10.80      -13.20     19.24 o 
 -16  -2  10        8.79       24.72     22.00 o 
 -15  -2  10       19.80       19.12     21.84 o 
 -14  -2  10       11.66       12.20     20.32 o 
 -13  -2  10       35.67        8.44     19.88 o 
 -12  -2  10        3.66        6.58     10.87 o 
 -11  -2  10      270.20      249.80     16.33 o 
 -10  -2  10      169.20      144.88     13.62 o 
  -9  -2  10      435.55      489.15     31.72 o 
  -8  -2  10      110.51      124.33     11.85 o 
  -7  -2  10      115.67      124.65     11.33 o 
  -6  -2  10       27.13       57.87      8.81 o 
  -5  -2  10       42.74       73.91      9.17 o 
  -4  -2  10      298.59      355.49     17.15 o 
  -3  -2  10      117.97      153.03     14.04 o 
  -2  -2  10       60.66      125.37     12.97 o 
   0  -2  10     2777.68     3055.65     45.02 o 
   1  -2  10     3084.73     3250.33     91.07 o 
   2  -2  10      156.19      125.17     13.18 o 
   3  -2  10       13.17       15.45      7.70 o 
   4  -2  10     1410.00     1367.74     79.91 o 
   5  -2  10     2278.07     2148.93     35.07 o 
   6  -2  10       54.74       68.51     11.72 o 
   7  -2  10      298.37      321.09     15.10 o 
   8  -2  10      233.51      225.62     13.45 o 
   9  -2  10       83.92       85.56     11.08 o 
  10  -2  10      227.43      250.13     15.26 o 
  11  -2  10      112.50      127.42     13.92 o 
  12  -2  10      550.64      525.01     21.24 o 
  13  -2  10       81.12       57.33     15.95 o 
  14  -2  10       22.43       12.29     13.07 o 
  15  -2  10      164.19      154.90     34.12 o 
  16  -2  10      140.90      146.80     21.91 o 
  17  -2  10       14.06        9.47     15.26 o 
  18  -2  10       43.55       14.04     17.01 o 
  19  -2  10        7.87       11.66     33.46 o 
 -20  -1  10       23.19       37.67     28.96 o 
 -19  -1  10       18.76       40.87     28.60 o 
 -18  -1  10        3.02        4.20     22.20 o 
 -17  -1  10        1.77       -4.32     20.84 o 
 -16  -1  10        8.60        1.32     19.52 o 
 -15  -1  10      254.72      290.84     34.36 o 
 -14  -1  10       26.52       51.63     20.80 o 
 -13  -1  10      144.21      141.42     28.96 o 
 -12  -1  10      255.18      281.68     34.84 o 
 -11  -1  10     1652.74     1491.94     33.80 o 
 -10  -1  10      315.59      347.99     26.30 o 
  -9  -1  10      553.67      599.38     21.98 o 
  -8  -1  10     1108.06     1154.43     28.38 o 
  -7  -1  10       39.05       77.15     11.42 o 
  -6  -1  10      444.08      474.66     19.14 o 
  -5  -1  10       17.17       15.03      7.61 o 
  -4  -1  10     1227.93     1597.20     32.24 o 
  -3  -1  10     1463.93     1983.33     37.70 o 
  -1  -1  10     6558.62     8733.24    136.98 o 
   1  -1  10     7584.81     8539.04     82.87 o 
   2  -1  10     5619.49     6525.83     93.23 o 
   3  -1  10     1590.58     1756.63     33.79 o 
   4  -1  10       88.17       58.62     10.23 o 
   5  -1  10      640.56      660.97     21.86 o 
   6  -1  10     1614.52     1633.98     80.95 o 
   7  -1  10      852.10      780.19     27.28 o 
   8  -1  10      354.30      407.80     15.39 o 
   9  -1  10      357.44      321.66     15.20 o 
  10  -1  10      240.99      266.09     16.38 o 
  11  -1  10       26.46       14.32     11.20 o 
  12  -1  10       99.50      109.55     15.91 o 
  13  -1  10      255.46      259.19     20.22 o 
  14  -1  10      494.53      452.01     27.64 o 
  15  -1  10       56.20       49.62     15.95 o 
  16  -1  10       51.20       51.81     16.22 o 
  17  -1  10        7.13       -8.45     14.50 o 
  18  -1  10       24.01       19.39     15.95 o 
  19  -1  10       17.01       15.11     17.50 o 
  20  -1  10       47.73       70.91     28.68 o 
 -21   0  10       49.48        8.40     32.04 o 
 -20   0  10       46.77       22.28     30.04 o 
 -19   0  10        6.19       28.48     26.96 o 
 -18   0  10      351.57      334.59     44.91 o 
 -17   0  10        6.67      -21.40     22.36 o 
 -16   0  10       63.02       63.19     26.28 o 
 -15   0  10      160.53      134.94     29.84 o 
 -14   0  10       33.90       37.39     21.36 o 
 -13   0  10     2082.22     2020.64     68.79 o 
 -12   0  10      939.17      866.92     45.67 o 
 -11   0  10     3007.58     3234.75     83.63 o 
 -10   0  10      491.33      448.78     34.20 o 
  -9   0  10      145.51      117.55     35.38 o 
  -8   0  10      610.30      562.09     19.97 o 
  -7   0  10      163.37      257.16     15.15 o 
  -6   0  10      285.55      343.23     16.62 o 
  -5   0  10     2215.90     2689.88     54.45 o 
  -4   0  10     1198.53     1279.70     28.68 o 
  -3   0  10      660.78      877.94     24.62 o 
  -2   0  10       42.98       41.44      9.80 o 
  -1   0  10      257.79      261.10     23.54 o 
   0   0  10     1580.24     1827.52     63.51 o 
   1   0  10      165.30      185.63     15.52 o 
   2   0  10     3681.72     4019.06     52.58 o 
   3   0  10       91.34       91.07     20.42 o 
   4   0  10     2271.23     2608.00     54.51 o 
   5   0  10     1116.48     1218.41     29.56 o 
   6   0  10     3587.26     3882.75     53.28 o 
   7   0  10      108.04      157.42     13.86 o 
   8   0  10      415.89      404.11     16.67 o 
   9   0  10      392.40      368.82     35.36 o 
  10   0  10      241.70      357.95     21.82 o 
  11   0  10        3.79       20.03     13.82 o 
  12   0  10       15.28       62.14     13.05 o 
  13   0  10      219.76      185.73     20.26 o 
  14   0  10      403.29      364.18     23.18 o 
  15   0  10        3.33        2.36     12.52 o 
  16   0  10      129.90      108.49     18.60 o 
  17   0  10      130.92      135.84     20.88 o 
  18   0  10        8.82       24.96     22.88 o 
  19   0  10       22.14       11.92     23.16 o 
  20   0  10       59.40       84.71     28.96 o 
 -20   1  10       23.27       32.52     32.24 o 
 -19   1  10       18.74       26.16     25.92 o 
 -18   1  10        3.38      -16.88     22.96 o 
 -17   1  10        1.40      -19.00     19.00 o 
 -16   1  10        7.83       -1.52     21.80 o 
 -15   1  10      252.73      290.32     33.24 o 
 -14   1  10       24.78       36.79     21.44 o 
 -13   1  10      144.19      174.18     32.40 o 
 -12   1  10      254.76      281.84     37.07 o 
 -11   1  10     1646.35     1426.28     58.67 o 
 -10   1  10      309.91      377.19     33.60 o 
  -9   1  10      551.27      513.29     34.60 o 
  -8   1  10     1106.93     1112.86     63.89 o 
  -7   1  10       39.03       47.04     15.66 o 
  -6   1  10      445.09      434.94     39.83 o 
  -5   1  10       22.52        9.76      8.18 o 
  -4   1  10     1231.79     1532.11     89.29 o 
  -3   1  10     1460.34     1872.37     79.29 o 
  -1   1  10     6562.74     8506.24     78.38 o 
   1   1  10     7571.02     8349.15     77.64 o 
   2   1  10     5618.52     6619.45     69.71 o 
   3   1  10     1584.59     1837.22     37.14 o 
   4   1  10       90.40       54.91     10.98 o 
   5   1  10      631.10      673.41     23.61 o 
   6   1  10     1613.24     1701.77     27.39 o 
   7   1  10      853.23      759.65     24.82 o 
   8   1  10      357.09      398.76     26.40 o 
   9   1  10      361.91      294.17     17.10 o 
  10   1  10      240.81      269.34     16.99 o 
  11   1  10       28.43        4.61      9.69 o 
  12   1  10       97.21      103.44     16.44 o 
  13   1  10      255.82      285.96     19.99 o 
  14   1  10      495.12      431.99     23.76 o 
  15   1  10       53.32       13.68     21.80 o 
  16   1  10       50.96       42.95     22.92 o 
  17   1  10        7.92       -2.20     18.92 o 
  18   1  10       24.48        9.80     23.16 o 
 -20   2  10       93.25      132.38     36.87 o 
 -19   2  10       39.95       93.23     32.24 o 
 -18   2  10       11.37       14.12     23.92 o 
 -17   2  10       11.50        1.36     25.28 o 
 -16   2  10        8.90        7.92     23.44 o 
 -15   2  10       18.87       32.80     24.04 o 
 -14   2  10       14.13        5.72     18.24 o 
 -13   2  10       40.44       43.87     21.04 o 
 -12   2  10        3.15       -1.80     19.00 o 
 -11   2  10      271.58      274.24     36.55 o 
 -10   2  10      169.33      160.30     28.40 o 
  -9   2  10      436.05      463.74     34.08 o 
  -8   2  10      114.63       83.39     20.68 o 
  -7   2  10      115.77       98.67     21.04 o 
  -6   2  10       26.60       75.59     18.44 o 
  -5   2  10       43.94       61.47     17.60 o 
  -4   2  10      299.41      348.14     50.11 o 
  -3   2  10      120.63      135.49     16.36 o 
  -2   2  10       70.26      185.37     63.01 o 
   0   2  10     2777.84     3211.99     47.81 o 
   1   2  10     3086.34     3258.65     48.89 o 
   2   2  10      158.68      135.47     16.78 o 
   3   2  10       15.35       23.16      9.41 o 
   4   2  10     1414.03     1466.77     41.83 o 
   5   2  10     2281.71     2265.09     75.55 o 
   6   2  10       60.59       80.64      8.80 o 
   7   2  10      300.59      316.93     16.00 o 
   8   2  10      232.29      202.50     13.81 o 
   9   2  10       81.63       95.59     20.06 o 
  10   2  10      227.68      236.22     17.04 o 
  11   2  10      118.93      146.50     27.16 o 
  12   2  10      554.30      484.33     36.83 o 
  13   2  10       81.39       61.67     24.00 o 
  14   2  10       23.84        3.52     17.40 o 
  15   2  10      166.56      112.58     27.84 o 
  16   2  10      141.01      186.41     34.68 o 
 -20   3  10       41.52       41.27     33.40 o 
 -19   3  10       26.99       36.67     32.48 o 
 -18   3  10       24.54       -7.84     26.60 o 
 -17   3  10        3.36      -23.08     24.32 o 
 -16   3  10      198.18      276.48     41.99 o 
 -15   3  10       62.66       64.87     26.16 o 
 -14   3  10       90.30      144.22     30.52 o 
 -13   3  10       10.44       -4.88     20.52 o 
 -12   3  10      413.16      427.34     37.27 o 
 -11   3  10      247.09      227.57     34.00 o 
 -10   3  10      693.22      683.43     44.39 o 
  -9   3  10       78.85      192.61     31.32 o 
  -7   3  10       10.93       59.27     19.20 o 
  -6   3  10      151.60      157.58     26.08 o 
  -5   3  10     2833.73     3225.60     79.99 o 
  -4   3  10     1089.99      966.76     23.45 o 
  -3   3  10       68.26      110.04     12.16 o 
  -2   3  10      832.11      781.95     31.10 o 
  -1   3  10      207.13      235.92     15.26 o 
   0   3  10      239.44      251.81     20.74 o 
   1   3  10      684.83      749.92     24.72 o 
   2   3  10     1086.81     1229.81     30.86 o 
   3   3  10      230.94      292.03     17.43 o 
   4   3  10      783.15     1059.94     40.49 o 
   5   3  10      606.37      583.55     15.21 o 
   6   3  10     1235.97     1240.07     31.00 o 
   7   3  10     2424.65     2471.39     79.24 o 
   8   3  10      717.81      827.05     42.39 o 
   9   3  10      690.70      605.68     38.79 o 
  10   3  10      170.14      179.10     28.20 o 
  11   3  10       12.22       18.40     17.96 o 
  12   3  10      121.37      113.14     26.28 o 
  13   3  10      399.05      406.06     38.75 o 
 -19   4  10       28.46       48.99     33.36 o 
 -18   4  10       19.21        3.44     26.56 o 
 -17   4  10        7.79       90.59     33.20 o 
 -16   4  10       92.44      152.86     37.91 o 
 -15   4  10        1.11       -1.84     26.72 o 
 -14   4  10       25.57       -4.92     23.00 o 
 -13   4  10      164.19      175.06     35.08 o 
 -12   4  10      330.17      381.95     40.71 o 
 -11   4  10      250.02      268.08     37.75 o 
 -10   4  10       59.39      156.74     29.84 o 
  -9   4  10      131.23      200.57     32.24 o 
  -8   4  10      589.63      592.28     43.79 o 
  -7   4  10     1548.52     1719.28     67.35 o 
  -6   4  10      858.69      852.44     47.75 o 
  -5   4  10      318.98      442.26     36.28 o 
  -4   4  10      118.55      114.10     24.04 o 
  -3   4  10      609.15      579.28     37.71 o 
  -2   4  10      597.84      722.62     40.39 o 
  -1   4  10      370.05      232.13     25.24 o 
   0   4  10      268.68      278.28     16.29 o 
   1   4  10      228.91      294.71     17.21 o 
   2   4  10       45.87       38.94     10.31 o 
   3   4  10      417.07      332.44     18.55 o 
   4   4  10     1206.03     1090.63     44.69 o 
   5   4  10      394.78      516.66     23.27 o 
   6   4  10      603.25      780.54     27.91 o 
   7   4  10       27.24       47.32     22.06 o 
 -19   5  10        3.95       26.44     38.11 o 
 -18   5  10      104.41      156.06     44.55 o 
 -17   5  10      138.83      155.54     40.75 o 
 -16   5  10       46.01       36.39     32.00 o 
 -15   5  10       69.14       86.51     32.36 o 
 -14   5  10       28.84       73.95     30.40 o 
 -13   5  10       57.13       18.40     24.96 o 
 -12   5  10        5.81       -1.52     23.52 o 
 -11   5  10      716.34      759.78     51.71 o 
 -10   5  10      262.93      280.72     40.27 o 
  -9   5  10      143.17      129.94     29.40 o 
  -8   5  10      161.47      129.26     30.52 o 
  -7   5  10      763.48      673.63     44.79 o 
  -6   5  10     2814.59     3172.56     90.43 o 
  -5   5  10      673.88      669.15     43.95 o 
  -4   5  10      365.98      388.11     34.40 o 
  -3   5  10      305.50      220.77     27.36 o 
  -2   5  10       38.93       20.52     19.12 o 
  -1   5  10      125.81      128.06     22.48 o 
   0   5  10      386.05      316.72     29.08 o 
   1   5  10       30.18       73.07     20.40 o 
   2   5  10      260.64      166.30     26.32 o 
   3   5  10      566.90      642.99     39.07 o 
   4   5  10       48.54       61.51     18.40 o 
   5   5  10      247.22      336.67     29.72 o 
   6   5  10      342.85      375.55     31.84 o 
 -18   6  10       35.17       29.68     38.35 o 
 -17   6  10        0.68      -31.84     33.96 o 
 -16   6  10       54.08       51.91     32.68 o 
 -15   6  10        0.76      -19.88     26.48 o 
 -14   6  10       57.46       89.19     34.76 o 
 -13   6  10      560.10      608.32     52.83 o 
 -12   6  10      298.54      402.90     51.43 o 
 -11   6  10       56.05       50.23     27.72 o 
 -10   6  10      199.32      155.38     35.24 o 
  -9   6  10      155.67      135.50     31.56 o 
  -8   6  10     1064.08     1085.93     58.79 o 
  -7   6  10      780.24      699.90     48.47 o 
  -6   6  10      197.36      200.57     33.84 o 
  -5   6  10      815.02      724.18     46.47 o 
  -4   6  10      245.62      271.12     35.32 o 
  -3   6  10       80.72       95.87     26.68 o 
  -2   6  10      352.60      279.36     29.92 o 
  -1   6  10      162.62      177.78     30.28 o 
   0   6  10      144.51      160.22     27.12 o 
   1   6  10      183.58      152.22     26.12 o 
   2   6  10      125.21       60.03     20.56 o 
   3   6  10      789.66      704.42     40.95 o 
   4   6  10      656.19      671.71     41.07 o 
   5   6  10      267.30      164.66     28.56 o 
   6   6  10       16.89      -13.92     15.60 o 
 -17   7  10       10.66       14.48     38.63 o 
 -16   7  10       66.71       51.63     39.63 o 
 -15   7  10       31.41       26.60     29.20 o 
 -14   7  10        0.76       14.48     29.88 o 
 -13   7  10        8.14      -13.52     29.08 o 
 -12   7  10        0.59        1.52     26.44 o 
 -11   7  10       94.31       75.11     30.20 o 
 -10   7  10      327.66      358.27     42.83 o 
  -9   7  10       97.50      103.83     30.44 o 
  -8   7  10       12.55       85.47     29.08 o 
  -7   7  10      209.75      208.53     35.28 o 
  -6   7  10       18.92        7.84     24.52 o 
  -5   7  10      200.02      185.77     33.88 o 
  -4   7  10      777.01      752.78     49.47 o 
  -3   7  10      721.44      678.91     45.91 o 
  -2   7  10      648.71      554.84     42.63 o 
  -1   7  10       36.20       29.72     22.64 o 
   0   7  10       52.14       26.12     21.52 o 
   1   7  10      225.42      230.21     27.64 o 
   2   7  10      394.60      438.06     36.43 o 
   3   7  10      135.84      174.54     28.44 o 
   4   7  10       10.53      -11.68     17.68 o 
   5   7  10       45.17       13.80     17.84 o 
   6   7  10      390.47      460.62     39.67 o 
 -14   8  10       69.23      159.42     44.87 o 
 -13   8  10       51.53       79.95     36.35 o 
 -12   8  10       48.28       95.47     36.63 o 
 -11   8  10       69.43       82.03     33.36 o 
 -10   8  10       69.84       71.63     31.08 o 
  -9   8  10      138.48      186.09     38.27 o 
  -8   8  10       60.36       56.87     30.84 o 
  -7   8  10       33.88       29.60     27.28 o 
  -6   8  10       52.85      123.14     31.72 o 
  -5   8  10       24.52       33.92     23.76 o 
  -4   8  10      193.99      224.05     36.75 o 
  -3   8  10      129.69      118.02     30.20 o 
  -2   8  10       48.28       47.19     23.44 o 
  -1   8  10       90.97       71.83     26.28 o 
   0   8  10       66.80       51.43     23.40 o 
   1   8  10       23.47       22.16     18.52 o 
   2   8  10      109.52       80.55     26.32 o 
   3   8  10      260.24      248.21     33.44 o 
   4   8  10      283.41      331.19     35.92 o 
   5   8  10     1002.47     1004.82     51.11 o 
 -11   9  10       48.94      105.59     37.15 o 
 -10   9  10       55.27       85.03     33.52 o 
  -9   9  10       51.16       86.11     34.40 o 
  -8   9  10       17.85       -9.76     26.88 o 
  -7   9  10       97.04      131.38     33.20 o 
  -6   9  10       68.74      109.66     32.96 o 
  -5   9  10       55.28      109.11     32.96 o 
  -4   9  10        0.18       13.88     21.64 o 
  -3   9  10       35.00       32.88     25.48 o 
  -2   9  10       23.56       22.36     23.76 o 
  -1   9  10       30.27       -6.80     20.88 o 
   0   9  10       27.28       15.60     21.68 o 
   1   9  10       92.37      123.10     29.96 o 
   2   9  10       39.40       73.75     24.92 o 
   3   9  10       94.18      117.78     29.96 o 
   4   9  10        9.76       14.24     22.76 o 
  -8  10  10       45.24       18.76     32.00 o 
  -7  10  10       92.46       80.23     34.56 o 
  -6  10  10        8.54       -5.32     26.96 o 
  -5  10  10        2.65       14.76     26.64 o 
  -4  10  10       29.54       25.36     27.52 o 
  -3  10  10       29.85       12.84     26.48 o 
  -2  10  10       79.35       75.23     30.48 o 
  -1  10  10        2.90      -19.72     19.72 o 
   0  10  10       84.60       91.71     28.00 o 
   1  10  10       80.11      110.38     29.16 o 
   2  10  10       12.34       14.12     26.08 o 
   3  10  10       98.78      179.38     35.88 o 
  -5  11  10        2.78       25.20     29.88 o 
  -4  11  10        3.99       58.51     36.04 o 
  -3  11  10       30.97       12.80     27.72 o 
  -2  11  10      136.04      160.70     35.92 o 
  -1  11  10       19.88       17.00     28.68 o 
   0  11  10       32.44       37.59     29.16 o 
   1  11  10       11.59        1.20     25.08 o 
   2  11  10       98.71      127.34     31.72 o 
  -7 -11  11       32.56       24.08     26.84 o 
  -6 -11  11       14.70      -22.04     22.04 o 
  -5 -11  11        1.00      -13.48     23.24 o 
  -4 -11  11        0.19       -7.40     23.84 o 
  -3 -11  11       19.54        8.80     26.76 o 
  -2 -11  11       31.36       51.03     29.36 o 
  -1 -11  11        2.14       -0.24     23.44 o 
   0 -11  11        8.90      -22.72     24.00 o 
   1 -11  11        6.61        9.44     25.80 o 
   2 -11  11       18.43       33.44     27.12 o 
   3 -11  11       27.93       37.86     19.34 o 
   4 -11  11        2.47       -4.03     18.58 o 
   5 -11  11        0.55        5.05     18.20 o 
   6 -11  11        1.50        5.12     17.80 o 
 -11 -10  11       10.42       16.43     26.78 o 
 -10 -10  11       16.24        3.85     18.12 o 
  -9 -10  11       31.65       65.99     27.76 o 
  -8 -10  11       30.37       24.04     22.16 o 
  -7 -10  11        8.11       -5.44     24.28 o 
  -6 -10  11        0.75      -20.32     20.32 o 
  -5 -10  11        7.66        8.76     24.80 o 
  -4 -10  11       58.86      101.27     31.44 o 
  -3 -10  11        0.04       -4.20     22.52 o 
  -2 -10  11       45.45       29.52     23.48 o 
  -1 -10  11       20.00       35.52     24.36 o 
   0 -10  11       25.58       -0.64     21.04 o 
   1 -10  11       17.71       -0.12     18.24 o 
   2 -10  11       18.94       38.87     24.96 o 
   3 -10  11       29.35       17.60     26.24 o 
   4 -10  11        0.85      -11.89     15.68 o 
   5 -10  11        0.25       11.79     16.45 o 
   6 -10  11       16.65       41.70     19.49 o 
   7 -10  11        2.97       -8.56     12.90 o 
   8 -10  11       21.01       25.46     15.85 o 
   9 -10  11       83.23       81.18     18.20 o 
  10 -10  11        1.73       -0.14     14.86 o 
 -13  -9  11        8.07        9.61     19.21 o 
 -12  -9  11        6.26       14.49     19.26 o 
 -11  -9  11        7.35      -10.57     16.17 o 
 -10  -9  11       36.86       39.34     17.59 o 
  -9  -9  11       10.52        7.69     15.89 o 
  -8  -9  11        2.40        0.23     14.97 o 
  -7  -9  11        1.19      -13.04     18.08 o 
  -6  -9  11       17.07       -8.48     18.56 o 
  -5  -9  11       27.47       23.68     22.08 o 
  -4  -9  11       40.78       63.39     23.96 o 
  -3  -9  11       11.09       32.24     22.80 o 
  -2  -9  11      129.80      140.10     31.60 o 
  -1  -9  11       29.52       38.23     23.64 o 
   0  -9  11       21.52        2.24     21.20 o 
   1  -9  11        0.40      -18.04     18.04 o 
   2  -9  11       18.22       34.04     24.48 o 
   3  -9  11       38.35       95.83     28.48 o 
   4  -9  11       42.18       38.35     26.96 o 
   5  -9  11       82.08       97.13     22.98 o 
   6  -9  11       81.58       65.51     23.04 o 
   7  -9  11      145.92      167.25     20.43 o 
   8  -9  11      145.72      204.51     22.10 o 
   9  -9  11       15.94       13.63     14.26 o 
  10  -9  11       11.15       20.80     14.15 o 
  11  -9  11        6.53       -6.86     14.02 o 
  12  -9  11       14.62       29.34     24.04 o 
 -15  -8  11        9.33       20.46     15.75 o 
 -14  -8  11       12.89       -9.84     14.60 o 
 -13  -8  11        4.40       12.24     17.92 o 
 -12  -8  11        3.92       -0.93     15.29 o 
 -11  -8  11        6.18        4.90     16.22 o 
 -10  -8  11        2.94       16.24     15.24 o 
  -9  -8  11       26.58       19.30     15.43 o 
  -8  -8  11        2.49       -9.46     13.43 o 
  -7  -8  11        4.80       15.09     17.44 o 
  -6  -8  11       12.48        6.60     13.22 o 
  -5  -8  11       37.35       20.60     20.48 o 
  -4  -8  11      144.41      168.26     32.76 o 
  -3  -8  11       68.56       43.23     22.60 o 
  -2  -8  11       79.15       47.95     21.40 o 
  -1  -8  11       52.11       27.92     20.00 o 
   0  -8  11        1.00      -16.36     17.80 o 
   1  -8  11       21.14       31.72     19.28 o 
   2  -8  11       46.44       44.11     21.96 o 
   3  -8  11       98.86       43.47     22.64 o 
   4  -8  11       50.64       62.71     24.32 o 
   5  -8  11       80.47      111.46     29.96 o 
   6  -8  11       81.52       91.14     19.93 o 
   7  -8  11       88.41      100.78     33.12 o 
   8  -8  11        8.14        4.35     11.40 o 
   9  -8  11       78.86       98.08     17.27 o 
  10  -8  11       74.47       76.53     16.94 o 
  11  -8  11        1.44       20.12     13.40 o 
  12  -8  11       19.51       -7.31     14.25 o 
  13  -8  11       19.81       10.02     18.09 o 
  14  -8  11       62.34       40.68     30.10 o 
 -16  -7  11       22.68       54.33     18.12 o 
 -15  -7  11       10.63       17.60     14.96 o 
 -14  -7  11       12.22        3.57     13.47 o 
 -13  -7  11        8.99       14.39     13.06 o 
 -12  -7  11       20.00       21.70     12.65 o 
 -11  -7  11       74.51       51.05     14.51 o 
 -10  -7  11      127.39      137.49     17.48 o 
  -9  -7  11      225.35      222.96     24.87 o 
  -8  -7  11       37.12       21.16     14.97 o 
  -7  -7  11      275.97      279.13     22.45 o 
  -6  -7  11       51.98       66.26     16.73 o 
  -5  -7  11      697.22      710.54     30.83 o 
  -4  -7  11       13.66        5.32     18.20 o 
  -3  -7  11      342.57      295.92     32.52 o 
  -2  -7  11      479.67      474.33     38.11 o 
  -1  -7  11       94.10       73.83     22.08 o 
   0  -7  11      104.61       85.91     25.08 o 
   1  -7  11       95.99      112.38     25.36 o 
   2  -7  11       43.86       27.60     20.52 o 
   3  -7  11        9.45      -15.32     18.20 o 
   4  -7  11       56.73       53.39     25.24 o 
   5  -7  11       81.94       79.39     24.56 o 
   6  -7  11       30.78       24.64     24.56 o 
   7  -7  11       17.21        5.41     14.98 o 
   8  -7  11       89.65       73.78     14.98 o 
   9  -7  11      120.91      117.54     16.31 o 
  10  -7  11       27.20       21.91     15.71 o 
  11  -7  11       95.30       70.25     15.57 o 
  12  -7  11       11.79        5.10     13.18 o 
  13  -7  11       21.76       10.51     14.43 o 
  14  -7  11       26.54       23.67     15.66 o 
  15  -7  11       40.29       21.58     19.80 o 
 -17  -6  11       52.65       24.22     20.28 o 
 -16  -6  11       18.19        0.80     15.09 o 
 -15  -6  11       66.36       69.30     16.77 o 
 -14  -6  11       17.55       10.76     13.56 o 
 -13  -6  11       21.93       13.92     12.93 o 
 -12  -6  11        6.02        5.04     11.99 o 
 -11  -6  11       51.96       58.18     14.20 o 
 -10  -6  11       80.85       77.11     14.18 o 
  -9  -6  11       11.39       19.97     10.53 o 
  -8  -6  11       21.88       25.90     11.22 o 
  -7  -6  11        4.28       -4.96      9.58 o 
  -6  -6  11      111.84      132.56     14.37 o 
  -5  -6  11      126.04      110.62     17.35 o 
  -4  -6  11      493.65      437.04     24.06 o 
  -3  -6  11      565.75      507.25     23.65 o 
  -2  -6  11      319.78      259.00     30.20 o 
  -1  -6  11      853.24      975.71     49.35 o 
   0  -6  11      258.49      294.28     30.00 o 
   1  -6  11       85.72       79.51     22.08 o 
   2  -6  11       52.92       53.91     21.48 o 
   3  -6  11      380.74      399.83     35.56 o 
   4  -6  11      275.04      289.16     32.80 o 
   5  -6  11      189.73      161.30     30.88 o 
   6  -6  11       80.04       52.55     22.56 o 
   7  -6  11       40.48       27.31     14.57 o 
   8  -6  11       18.30        8.56     10.31 o 
   9  -6  11       52.80       43.08     12.77 o 
  10  -6  11       51.49       43.79     13.07 o 
  11  -6  11       32.50       28.74     13.24 o 
  12  -6  11        6.22       -1.05     12.50 o 
  13  -6  11       12.71       26.23     13.52 o 
  14  -6  11       31.77       41.35     15.48 o 
  15  -6  11       11.10       14.86     15.94 o 
  16  -6  11        0.41      -21.52     24.64 o 
 -18  -5  11       24.99       30.07     21.10 o 
 -17  -5  11        5.37       30.77     20.62 o 
 -16  -5  11       24.58       20.65     19.16 o 
 -15  -5  11       54.66       50.27     14.17 o 
 -14  -5  11       13.02       20.63     13.28 o 
 -13  -5  11       22.45       10.69     12.05 o 
 -12  -5  11       45.57       40.11     12.71 o 
 -11  -5  11       56.52       31.49     11.86 o 
 -10  -5  11       56.01       73.84     13.16 o 
  -9  -5  11       30.72       16.72     10.61 o 
  -8  -5  11      183.31      223.44     17.45 o 
  -7  -5  11       13.43        8.86      9.42 o 
  -6  -5  11       40.24       42.42     10.78 o 
  -5  -5  11      111.65      151.11     14.08 o 
  -4  -5  11       25.61       35.60      9.89 o 
  -3  -5  11       88.35       87.66     10.55 o 
  -2  -5  11      288.18      346.75     37.83 o 
  -1  -5  11        8.79       17.52     14.40 o 
   0  -5  11      119.82       80.15     20.84 o 
   1  -5  11      155.79      172.86     25.76 o 
   2  -5  11       83.91       73.47     20.88 o 
   3  -5  11       13.72        7.84     16.24 o 
   4  -5  11       36.18       35.40     19.20 o 
   5  -5  11       22.35       11.16     17.60 o 
   6  -5  11        5.79      -13.84     13.84 o 
   7  -5  11       32.35       15.38     10.49 o 
   8  -5  11       11.97        1.46      9.48 o 
   9  -5  11       85.41       77.61     13.38 o 
  10  -5  11       63.53       98.33     17.24 o 
  11  -5  11       84.38       79.99     13.93 o 
  12  -5  11        1.00       16.15     12.85 o 
  13  -5  11       19.34       34.23     13.73 o 
  14  -5  11      122.82      120.76     17.97 o 
  15  -5  11       77.80      121.34     22.80 o 
  16  -5  11        5.11       14.89     22.82 o 
  17  -5  11       15.70       31.44     25.44 o 
 -19  -4  11        4.38       30.28     28.64 o 
 -18  -4  11       14.38       29.36     19.15 o 
 -17  -4  11       30.24       33.78     19.12 o 
 -16  -4  11       13.51       15.65     16.38 o 
 -15  -4  11      103.72       95.50     20.32 o 
 -14  -4  11       60.81       44.18     13.74 o 
 -13  -4  11        1.25       -4.95     10.98 o 
 -12  -4  11       91.86      106.62     14.63 o 
 -11  -4  11      170.74      126.52     15.26 o 
 -10  -4  11       12.41       30.09     10.73 o 
  -9  -4  11        2.32        1.42      8.73 o 
  -8  -4  11       56.17       69.01     11.63 o 
  -7  -4  11      205.32      190.32     15.88 o 
  -6  -4  11      957.90      856.08     23.49 o 
  -5  -4  11      431.63      418.15     16.71 o 
  -4  -4  11      181.63      188.04     13.23 o 
  -3  -4  11       25.90       39.89     12.20 o 
  -2  -4  11      342.89      317.03     17.30 o 
  -1  -4  11      156.25      169.92     23.52 o 
   0  -4  11      584.41      618.82     22.36 o 
   1  -4  11      225.99      196.09     23.24 o 
   2  -4  11      533.81      490.25     34.64 o 
   3  -4  11      407.73      452.22     34.72 o 
   4  -4  11      486.63      440.14     34.00 o 
   5  -4  11      675.40      775.53     45.03 o 
   6  -4  11      269.85      281.92     30.84 o 
   7  -4  11       66.25       35.31     19.70 o 
   8  -4  11      373.52      383.25     24.95 o 
   9  -4  11      216.98      227.34     30.13 o 
  10  -4  11      401.91      437.62     20.70 o 
  11  -4  11     1320.77     1346.10     33.29 o 
  12  -4  11      175.20      228.48     22.21 o 
  13  -4  11      176.49      207.87     19.58 o 
  14  -4  11       12.92        7.82     15.87 o 
  15  -4  11       60.50       71.33     19.86 o 
  16  -4  11      131.76      181.56     25.32 o 
  17  -4  11       77.05      105.69     21.81 o 
  18  -4  11       42.93       54.39     30.80 o 
 -20  -3  11        3.90       25.36     31.00 o 
 -19  -3  11        4.26        9.00     26.16 o 
 -18  -3  11        7.01       27.52     28.08 o 
 -17  -3  11       11.75        0.92     22.40 o 
 -16  -3  11       16.48       23.56     21.72 o 
 -15  -3  11        8.96        3.88     20.64 o 
 -14  -3  11       29.46       44.37     16.88 o 
 -13  -3  11       11.55        1.84     11.06 o 
 -12  -3  11       36.95       45.26     15.94 o 
 -11  -3  11       58.25       38.89     14.84 o 
 -10  -3  11      479.08      473.92     19.64 o 
  -9  -3  11       25.24        9.04      9.99 o 
  -8  -3  11      369.78      377.55     17.21 o 
  -7  -3  11      102.03      102.31     12.11 o 
  -6  -3  11        7.18       14.54      8.06 o 
  -5  -3  11       41.64       70.74     10.14 o 
  -4  -3  11      318.85      277.62     14.14 o 
  -3  -3  11      524.57      604.38     24.29 o 
  -2  -3  11     3534.05     3733.06    129.36 o 
  -1  -3  11     1383.87     1194.93     30.42 o 
   0  -3  11      943.68     1171.90    141.18 o 
   1  -3  11      118.26      115.22     17.32 o 
   2  -3  11       95.16      150.95     13.99 o 
   3  -3  11      107.36       91.34     10.94 o 
   4  -3  11      535.89      705.14     40.87 o 
   5  -3  11        5.55       16.64     15.28 o 
   6  -3  11      311.50      326.12     32.04 o 
   7  -3  11      128.43      179.76     27.70 o 
   8  -3  11      279.31      222.05     16.19 o 
   9  -3  11      962.59      903.08     25.70 o 
  10  -3  11       43.47       43.16     11.19 o 
  11  -3  11      542.50      501.08     21.27 o 
  12  -3  11      158.26      171.55     19.93 o 
  13  -3  11      457.05      441.34     27.98 o 
  14  -3  11       11.57       21.11     21.38 o 
  15  -3  11       93.09       70.17     18.26 o 
  16  -3  11       33.41       48.31     19.34 o 
  17  -3  11       32.35       49.98     20.18 o 
  18  -3  11       11.34       11.97     22.74 o 
 -20  -2  11       40.97       61.59     32.68 o 
 -19  -2  11       14.37       21.92     26.40 o 
 -18  -2  11       43.09       48.67     27.68 o 
 -17  -2  11       13.14       29.16     26.16 o 
 -16  -2  11       10.96       30.88     22.76 o 
 -15  -2  11       12.94      -14.36     19.28 o 
 -14  -2  11       95.89      109.86     27.12 o 
 -13  -2  11       77.56       63.19     21.24 o 
 -12  -2  11      152.15      134.73     16.65 o 
 -11  -2  11       92.73      101.10     16.07 o 
 -10  -2  11      619.43      570.14     38.09 o 
  -9  -2  11      437.25      477.85     33.92 o 
  -8  -2  11      492.05      426.68     19.96 o 
  -7  -2  11      203.46      186.19     15.56 o 
  -6  -2  11      460.10      505.03     21.31 o 
  -5  -2  11      126.63      147.69     16.48 o 
  -4  -2  11       45.78       69.13     12.05 o 
  -3  -2  11       93.25       94.30     33.38 o 
  -2  -2  11      521.72      588.78     22.28 o 
  -1  -2  11      113.73      192.80     16.18 o 
   0  -2  11      860.26     1004.25     27.61 o 
   1  -2  11      482.97      477.60     28.04 o 
   2  -2  11      495.61      581.22     21.78 o 
   3  -2  11      267.96      337.89     17.43 o 
   4  -2  11     1623.24     1765.77     43.21 o 
   5  -2  11       23.34       13.24      8.34 o 
   6  -2  11      271.76      291.19     17.51 o 
   7  -2  11      673.63      623.11     24.51 o 
   8  -2  11      403.16      434.55     19.32 o 
   9  -2  11     1681.54     1680.44     59.79 o 
  10  -2  11      528.01      542.43     20.25 o 
  11  -2  11       45.89       49.23     14.79 o 
  12  -2  11      258.38      265.94     51.17 o 
  13  -2  11      153.08      168.42     20.94 o 
  14  -2  11        1.40       -8.75     12.20 o 
  15  -2  11        7.64       10.95     14.37 o 
  16  -2  11       12.57       25.14     24.56 o 
  17  -2  11       42.46       57.03     19.58 o 
  18  -2  11       59.07       52.00     19.56 o 
  19  -2  11       68.22       74.45     36.30 o 
 -20  -1  11       56.25       28.84     27.56 o 
 -19  -1  11        1.74        9.68     28.28 o 
 -18  -1  11       43.94       36.71     30.44 o 
 -17  -1  11        0.68      -19.28     23.12 o 
 -16  -1  11       14.81        1.32     24.08 o 
 -15  -1  11        3.50       19.28     21.28 o 
 -14  -1  11        2.10       -7.60     16.92 o 
 -13  -1  11       12.71       21.24     19.40 o 
 -12  -1  11      257.87      251.61     30.68 o 
 -11  -1  11      542.48      595.20     38.59 o 
 -10  -1  11        6.52        1.11     10.34 o 
  -9  -1  11     2535.20     2626.32     44.66 o 
  -8  -1  11      153.38      161.77     55.99 o 
  -7  -1  11       29.57       58.35     24.60 o 
  -6  -1  11       13.54       25.07      9.67 o 
  -5  -1  11      129.20       94.32     12.34 o 
  -4  -1  11      156.41      186.82     16.08 o 
  -3  -1  11     2245.75     2378.29     41.87 o 
  -2  -1  11     1389.30     1775.01     36.10 o 
  -1  -1  11     1589.01     1768.06     36.75 o 
   0  -1  11     1670.13     1883.51     54.19 o 
   1  -1  11     1742.15     2040.54     38.64 o 
   2  -1  11      235.51      239.69     17.21 o 
   3  -1  11     1842.33     2251.97     40.76 o 
   4  -1  11      464.25      410.65     19.33 o 
   5  -1  11      102.54      139.69     16.68 o 
   6  -1  11       67.77       43.14      8.09 o 
   7  -1  11       53.96       98.94     14.96 o 
   8  -1  11       34.79       63.26     10.24 o 
   9  -1  11       39.09       41.51     21.38 o 
  10  -1  11       58.57       21.03     11.64 o 
  11  -1  11       10.37        1.96     11.21 o 
  12  -1  11       84.91       81.35     15.71 o 
  13  -1  11       68.17       68.83     15.76 o 
  14  -1  11      182.16      226.30     21.75 o 
  15  -1  11        9.88        5.09     13.48 o 
  16  -1  11       40.90       33.12     23.20 o 
  17  -1  11       22.27       16.34     15.60 o 
  18  -1  11       23.46       16.30     17.55 o 
  19  -1  11       22.18        5.40     23.80 o 
 -20   0  11        0.82      -20.04     23.44 o 
 -19   0  11        3.27       19.28     27.80 o 
 -18   0  11        0.09       -5.52     25.20 o 
 -17   0  11        1.63        0.40     22.80 o 
 -16   0  11        0.00      -22.32     22.32 o 
 -15   0  11       17.27        0.48     21.48 o 
 -14   0  11       15.63       49.55     25.64 o 
 -13   0  11        3.17      -10.56     18.76 o 
 -12   0  11        0.34      -18.64     18.64 o 
 -11   0  11       70.70       47.99     23.64 o 
 -10   0  11        1.37       -2.92     15.52 o 
  -9   0  11        0.27       15.93      9.82 o 
  -8   0  11      108.10      115.09     13.88 o 
  -7   0  11        8.32       -1.05      8.82 o 
  -6   0  11       32.71       36.26     10.23 o 
  -5   0  11      121.65      132.71     14.24 o 
  -4   0  11       21.88       -3.18      7.60 o 
  -3   0  11      131.02       91.24     12.52 o 
  -2   0  11        8.76        8.66      9.16 o 
  -1   0  11       16.47       -8.39      8.39 o 
   0   0  11        0.10       16.66      9.81 o 
   1   0  11      351.79      244.48     17.11 o 
   2   0  11        2.35       19.08      9.56 o 
   3   0  11       24.69        9.48      9.39 o 
   4   0  11      259.74      400.55     22.52 o 
   5   0  11     1035.76      771.69     38.65 o 
   6   0  11      496.07      604.41     23.72 o 
   7   0  11      830.52      835.39     26.97 o 
   8   0  11      332.72      271.20     28.10 o 
   9   0  11        0.15       -4.71      9.41 o 
  10   0  11       49.68       49.11     12.57 o 
  11   0  11      215.39      179.36     25.94 o 
  12   0  11      156.92      153.43     18.09 o 
  13   0  11       16.63        9.08     12.63 o 
  14   0  11       16.30       14.46     25.70 o 
  15   0  11        3.66       16.52     14.06 o 
  16   0  11        0.71       -4.62     14.18 o 
  17   0  11        2.16       -4.12     20.24 o 
  18   0  11       21.39       32.88     24.48 o 
  19   0  11        1.03       -2.32     23.16 o 
 -20   1  11       55.71      125.46     38.23 o 
 -19   1  11        1.65        4.08     30.28 o 
 -18   1  11       44.15       25.28     29.96 o 
 -17   1  11        0.68      -23.08     23.08 o 
 -16   1  11       15.09      -13.08     21.68 o 
 -15   1  11        3.64       -7.04     24.00 o 
 -14   1  11        2.33       13.48     21.44 o 
 -13   1  11       12.66      -14.88     18.72 o 
 -12   1  11      258.88      301.44     34.12 o 
 -11   1  11      543.68      572.28     41.15 o 
 -10   1  11        6.98      -17.64     17.64 o 
  -9   1  11     2522.75     2786.66     78.19 o 
  -8   1  11      151.17      146.86     25.28 o 
  -7   1  11       30.26       26.12      8.65 o 
  -6   1  11       13.29       14.88     12.24 o 
  -5   1  11      130.77       85.41     22.32 o 
  -4   1  11      153.38      139.89     13.83 o 
  -3   1  11     2228.23     2310.16     48.81 o 
  -2   1  11     1376.55     1860.48     37.70 o 
  -1   1  11     1579.28     1779.02     36.56 o 
   0   1  11     1668.61     1922.65     38.37 o 
   1   1  11     1750.36     2162.76     40.39 o 
   2   1  11      238.06      237.51     17.02 o 
   3   1  11     1825.48     2196.38     42.26 o 
   4   1  11      460.26      428.29     20.87 o 
   5   1  11      101.29      120.56     35.28 o 
   6   1  11       67.63       48.75     12.10 o 
   7   1  11       52.91       79.66     11.69 o 
   8   1  11       33.00       21.60     15.12 o 
   9   1  11       41.69       32.39     10.17 o 
  10   1  11       61.37       29.38     11.39 o 
  11   1  11       10.79       11.13     10.64 o 
  12   1  11       84.78       96.49     15.80 o 
  13   1  11       67.01       67.86     15.46 o 
  14   1  11      178.22      171.34     30.20 o 
  15   1  11        9.58       17.36     19.52 o 
  16   1  11       42.39       30.48     24.92 o 
  17   1  11       22.73       24.28     21.64 o 
  18   1  11       23.26       46.19     25.68 o 
  19   1  11       22.93       50.47     30.16 o 
 -20   2  11       40.97       21.00     29.56 o 
 -19   2  11       14.38        5.64     28.24 o 
 -18   2  11       42.71       45.35     29.88 o 
 -17   2  11       13.18       -0.20     25.96 o 
 -16   2  11       11.02       21.92     23.68 o 
 -15   2  11       12.74      -20.60     21.28 o 
 -14   2  11       95.73       69.71     27.08 o 
 -13   2  11       78.57       95.95     28.08 o 
 -12   2  11      151.50      156.98     32.04 o 
 -11   2  11       93.03      109.03     26.96 o 
 -10   2  11      623.60      555.56     39.71 o 
  -9   2  11      438.39      501.17     39.15 o 
  -8   2  11      490.93      459.30     36.67 o 
  -7   2  11      201.04      201.69     30.52 o 
  -6   2  11      453.88      457.02     33.92 o 
  -5   2  11      128.17      160.34     27.60 o 
  -4   2  11       45.88       35.61     10.16 o 
  -3   2  11       93.36       82.19     12.26 o 
  -2   2  11      517.74      581.84     22.50 o 
  -1   2  11      111.08      166.41     15.01 o 
   0   2  11      872.66     1095.14     29.56 o 
   1   2  11      487.72      465.79     20.99 o 
   2   2  11      490.93      590.17     23.33 o 
   3   2  11      267.66      353.42     26.68 o 
   4   2  11     1631.35     1874.88     39.60 o 
   5   2  11       23.79       20.22     10.12 o 
   6   2  11      265.18      308.92     13.72 o 
   7   2  11      664.05      627.66     20.81 o 
   8   2  11      399.34      431.74     18.57 o 
   9   2  11     1680.05     1643.29    103.97 o 
  10   2  11      522.84      527.45     38.07 o 
  11   2  11       46.58       40.11     18.88 o 
  12   2  11      254.09      267.00     35.88 o 
  13   2  11      151.37      179.10     32.00 o 
  14   2  11        1.58       -1.16     18.96 o 
  15   2  11        7.79        6.72     20.88 o 
  16   2  11       12.89       -4.28     20.36 o 
  17   2  11       43.81       61.71     27.20 o 
 -20   3  11        3.77       12.56     34.68 o 
 -19   3  11        4.40       51.35     34.04 o 
 -18   3  11        7.03       27.36     29.04 o 
 -17   3  11       11.75       12.44     26.64 o 
 -16   3  11       16.17       13.32     26.52 o 
 -15   3  11        9.02      -14.04     22.68 o 
 -14   3  11       30.20       29.72     24.20 o 
 -13   3  11       11.87       28.04     23.60 o 
 -12   3  11       36.85       23.32     23.44 o 
 -11   3  11       57.65       59.47     24.60 o 
 -10   3  11      475.25      413.74     37.15 o 
  -9   3  11       24.04        2.68     19.60 o 
  -8   3  11      365.15      348.83     33.12 o 
  -7   3  11      100.65       54.11     20.72 o 
  -6   3  11        7.04       -2.08     17.92 o 
  -5   3  11       41.94       41.50      9.38 o 
  -4   3  11      316.72      238.43     25.86 o 
  -3   3  11      519.12      503.99     19.78 o 
  -2   3  11     3514.63     3512.37     49.99 o 
  -1   3  11     1375.27     1133.65     31.14 o 
   0   3  11      942.27     1187.53     30.87 o 
   1   3  11      120.41      184.53     26.76 o 
   2   3  11       94.59      144.33     15.38 o 
   3   3  11      105.10      104.18     14.27 o 
   4   3  11      530.09      691.32     25.96 o 
   5   3  11        5.12       19.43      9.98 o 
   6   3  11      311.40      348.81     20.43 o 
   7   3  11      130.10      191.45     19.34 o 
   8   3  11      281.83      204.21     29.44 o 
   9   3  11      950.46      835.01     45.91 o 
  10   3  11       45.54       14.56     19.40 o 
  11   3  11      545.84      538.05     38.99 o 
  12   3  11      158.04      150.02     29.28 o 
  13   3  11      452.50      417.46     38.59 o 
  14   3  11       11.23        6.00     22.56 o 
 -19   4  11        4.39      -26.80     30.36 o 
 -18   4  11       14.65       33.76     33.44 o 
 -17   4  11       29.76       38.15     30.60 o 
 -16   4  11       13.73       17.60     29.96 o 
 -15   4  11      104.22      102.91     32.72 o 
 -14   4  11       60.74       26.80     27.00 o 
 -13   4  11        1.13        4.04     24.64 o 
 -12   4  11       93.54      156.54     33.52 o 
 -11   4  11      173.22      175.98     32.08 o 
 -10   4  11       12.89       29.28     24.76 o 
  -9   4  11        2.43       -2.48     21.00 o 
  -8   4  11       56.45       68.03     24.48 o 
  -7   4  11      207.42      182.69     29.80 o 
  -6   4  11      950.48      815.53     47.63 o 
  -5   4  11      426.71      429.14     35.20 o 
  -4   4  11      184.14      213.05     29.96 o 
  -3   4  11       25.88       26.28     17.32 o 
  -2   4  11      345.31      312.11     23.74 o 
  -1   4  11      153.20      142.48     13.89 o 
   0   4  11      576.73      594.41     24.40 o 
   1   4  11      229.69      206.09     15.41 o 
   2   4  11      529.86      452.65     33.32 o 
   3   4  11      406.73      456.88     28.40 o 
   4   4  11      482.24      481.48     22.90 o 
   5   4  11      667.87      691.40     26.80 o 
   6   4  11      263.79      238.45     18.48 o 
   7   4  11       68.64       57.57     12.76 o 
   8   4  11      376.12      341.11     31.88 o 
   9   4  11      218.05      190.97     30.56 o 
 -18   5  11       24.89       71.43     37.19 o 
 -17   5  11        5.44       -6.48     31.76 o 
 -16   5  11       24.57       25.76     31.08 o 
 -15   5  11       54.08       67.99     33.16 o 
 -14   5  11       12.58       12.64     24.88 o 
 -13   5  11       21.96       11.68     28.16 o 
 -12   5  11       45.31       22.72     26.96 o 
 -11   5  11       56.13       78.07     31.36 o 
 -10   5  11       54.94       27.52     25.08 o 
  -9   5  11       30.50       13.12     22.68 o 
  -8   5  11      180.46      205.17     36.99 o 
  -7   5  11       13.13       13.64     22.16 o 
  -6   5  11       40.55       60.11     25.00 o 
  -5   5  11      113.12      159.54     31.76 o 
  -4   5  11       24.42       14.84     18.84 o 
  -3   5  11       88.35       73.15     23.52 o 
  -2   5  11      292.04      352.99     34.88 o 
  -1   5  11        8.62       11.20     16.88 o 
   0   5  11      119.84       82.07     20.96 o 
   1   5  11      153.12      141.90     26.40 o 
   2   5  11       81.77       58.51     18.88 o 
   3   5  11       14.50       31.36     17.88 o 
   4   5  11       34.40       40.23     17.52 o 
   5   5  11       23.03       21.96     16.72 o 
   6   5  11        5.92       -4.72     14.88 o 
   7   5  11       33.59       52.35     19.48 o 
 -17   6  11       53.18       33.08     35.48 o 
 -16   6  11       18.33       22.84     31.32 o 
 -15   6  11       66.12       68.11     35.36 o 
 -14   6  11       17.32       -6.88     27.56 o 
 -13   6  11       21.55       73.11     32.20 o 
 -12   6  11        6.04       -7.68     23.12 o 
 -11   6  11       51.36       53.51     30.60 o 
 -10   6  11       80.27      113.54     33.00 o 
  -9   6  11       11.26       -2.12     21.80 o 
  -8   6  11       21.49       29.80     25.52 o 
  -7   6  11        4.00        2.00     22.40 o 
  -6   6  11      114.16      106.19     29.44 o 
  -5   6  11      127.30       98.67     26.12 o 
  -4   6  11      491.02      508.93     41.43 o 
  -3   6  11      565.19      482.37     39.91 o 
  -2   6  11      318.61      269.20     33.16 o 
  -1   6  11      848.16     1074.61     55.07 o 
   0   6  11      261.65      294.80     32.20 o 
   1   6  11       86.28       81.75     22.76 o 
   2   6  11       51.87       89.23     24.00 o 
   3   6  11      380.99      331.11     33.00 o 
   4   6  11      275.35      217.81     31.52 o 
   5   6  11      192.72      184.73     29.64 o 
   6   6  11       79.98       81.39     23.48 o 
 -16   7  11       22.94      -30.08     33.16 o 
 -15   7  11       10.86       36.47     40.39 o 
 -14   7  11       12.06      -11.08     31.12 o 
 -13   7  11        8.78       11.28     31.44 o 
 -12   7  11       20.13       -1.32     29.20 o 
 -11   7  11       75.13       62.95     31.72 o 
 -10   7  11      128.68      156.26     35.80 o 
  -9   7  11      223.50      236.77     40.67 o 
  -8   7  11       37.14       23.44     25.44 o 
  -7   7  11      277.80      300.64     43.67 o 
  -6   7  11       52.34       43.39     28.44 o 
  -5   7  11      699.52      667.31     48.59 o 
  -4   7  11       12.97       10.68     22.88 o 
  -3   7  11      338.52      303.80     37.07 o 
  -2   7  11      484.00      416.54     40.03 o 
  -1   7  11       94.69       95.75     26.04 o 
   0   7  11      103.98       87.35     26.80 o 
   1   7  11       94.37       89.35     26.80 o 
   2   7  11       44.27       47.51     21.32 o 
   3   7  11        9.05       -3.60     16.88 o 
   4   7  11       58.49       48.47     21.28 o 
   5   7  11       83.08       56.39     22.40 o 
   6   7  11       30.99        6.40     17.20 o 
 -15   8  11        9.23       76.79     39.87 o 
 -14   8  11       12.85      -10.80     30.04 o 
 -13   8  11        4.23       83.27     35.20 o 
 -12   8  11        3.72        7.92     30.72 o 
 -11   8  11        5.98       17.80     29.04 o 
 -10   8  11        3.06       21.00     28.88 o 
  -9   8  11       26.62       19.60     27.16 o 
  -8   8  11        2.62      -25.00     25.00 o 
  -7   8  11        4.68       -3.32     25.72 o 
  -6   8  11       12.71        3.32     25.92 o 
  -5   8  11       38.21       38.07     25.36 o 
  -4   8  11      145.49      101.83     29.72 o 
  -3   8  11       69.26       68.19     27.20 o 
  -2   8  11       79.97       52.63     27.32 o 
  -1   8  11       51.86       22.80     22.68 o 
   0   8  11        0.80        0.28     20.92 o 
   1   8  11       20.79        5.20     19.88 o 
   2   8  11       47.02       64.11     26.04 o 
   3   8  11       99.28       86.63     26.76 o 
   4   8  11       50.84       45.71     23.96 o 
   5   8  11       81.66      140.38     29.84 o 
 -12   9  11        6.31        6.96     31.20 o 
 -11   9  11        7.35       14.12     34.80 o 
 -10   9  11       36.69       64.11     31.28 o 
  -9   9  11       10.72        1.04     29.88 o 
  -8   9  11        2.51       -2.72     28.28 o 
  -7   9  11        1.23      -14.68     25.52 o 
  -6   9  11       17.06      -14.68     25.44 o 
  -5   9  11       27.08       19.56     25.64 o 
  -4   9  11       41.75       20.56     24.24 o 
  -3   9  11       11.02       -7.68     22.20 o 
  -2   9  11      128.52      109.03     31.16 o 
  -1   9  11       29.73       29.24     22.16 o 
   0   9  11       21.24       14.28     24.04 o 
   1   9  11        0.32       23.60     22.20 o 
   2   9  11       18.13       40.15     25.60 o 
   3   9  11       38.78       48.59     24.40 o 
   4   9  11       41.79       38.23     27.44 o 
   5   9  11       82.81       64.87     31.08 o 
  -9  10  11       31.72       49.47     35.44 o 
  -8  10  11       30.42       18.96     35.04 o 
  -7  10  11        8.29        0.80     31.64 o 
  -6  10  11        0.83      -12.88     27.60 o 
  -5  10  11        7.71       12.88     28.92 o 
  -4  10  11       59.35       87.99     31.60 o 
  -3  10  11        0.05       17.72     28.28 o 
  -2  10  11       45.74       64.83     30.72 o 
  -1  10  11       19.30       37.71     27.76 o 
   0  10  11       24.76        4.16     22.80 o 
   1  10  11       18.27       31.12     26.16 o 
   2  10  11       19.02      -22.84     22.84 o 
   3  10  11       29.24        1.72     22.36 o 
   4  10  11        0.80       -5.36     22.72 o 
  -6  11  11       14.61       -0.36     33.24 o 
  -5  11  11        0.96        8.28     31.40 o 
  -4  11  11        0.22        1.08     26.36 o 
  -3  11  11       19.50       54.35     29.76 o 
  -2  11  11       31.81       58.03     31.16 o 
  -1  11  11        2.14       -9.64     28.88 o 
   0  11  11        9.02       26.72     27.08 o 
   1  11  11        6.88       22.04     28.24 o 
   2  11  11       18.65       -0.96     26.04 o 
   3  11  11       28.03       56.67     30.00 o 
  -6 -11  12       12.97       13.60     27.72 o 
  -5 -11  12        7.27       40.31     28.68 o 
  -4 -11  12        7.18      -12.24     24.12 o 
  -3 -11  12        0.61       -5.84     25.64 o 
  -2 -11  12        1.57      -23.52     23.52 o 
  -1 -11  12       62.91       51.03     29.24 o 
   0 -11  12       13.37       16.24     25.40 o 
   1 -11  12       55.38       40.51     27.84 o 
   2 -11  12       10.46      -23.40     23.40 o 
   3 -11  12        1.75        2.56     25.08 o 
   4 -11  12       16.36       37.55     19.70 o 
   5 -11  12        3.05       16.61     21.10 o 
 -10 -10  12       13.68      -23.56     23.56 o 
  -9 -10  12       67.52       79.87     30.72 o 
  -8 -10  12       42.77       70.35     29.36 o 
  -7 -10  12        4.90       13.76     25.48 o 
  -6 -10  12       20.43       29.40     27.52 o 
  -5 -10  12       16.06       49.91     29.96 o 
  -4 -10  12       32.97       26.40     24.52 o 
  -3 -10  12       63.57       75.79     29.72 o 
  -2 -10  12        4.27       -7.00     24.04 o 
  -1 -10  12       34.27       17.52     23.92 o 
   0 -10  12       14.73       -0.04     23.04 o 
   1 -10  12       53.44       67.47     27.76 o 
   2 -10  12       53.17       38.67     28.68 o 
   3 -10  12        2.33       14.00     25.24 o 
   4 -10  12        2.83        6.88     23.64 o 
   5 -10  12       12.55       28.82     17.74 o 
   6 -10  12       17.61       16.09     19.32 o 
   7 -10  12       43.90       62.30     17.99 o 
   8 -10  12       54.38       30.08     16.13 o 
   9 -10  12       25.76       36.12     16.84 o 
 -12  -9  12       20.06       50.12     32.82 o 
 -11  -9  12       32.45       72.30     22.25 o 
 -10  -9  12        8.54       -8.60     15.52 o 
  -9  -9  12       78.21       57.55     27.60 o 
  -8  -9  12       94.00      102.91     29.12 o 
  -7  -9  12       27.03       41.71     26.04 o 
  -6  -9  12       73.39       42.03     24.24 o 
  -5  -9  12        6.50        5.00     22.08 o 
  -4  -9  12       44.91       16.96     21.32 o 
  -3  -9  12       12.91       18.04     23.68 o 
  -2  -9  12       82.03      104.59     31.12 o 
  -1  -9  12      168.70      203.61     37.47 o 
   0  -9  12       58.55       47.55     23.32 o 
   1  -9  12        8.21        0.88     20.00 o 
   2  -9  12      104.76      139.14     33.36 o 
   3  -9  12      136.48      194.13     37.71 o 
   4  -9  12      102.01      121.90     34.40 o 
   5  -9  12       85.38       96.11     33.04 o 
   6  -9  12       25.85       24.98     17.82 o 
   7  -9  12        1.87       -7.88     16.19 o 
   8  -9  12       42.04       37.64     14.55 o 
   9  -9  12       21.67        8.38     12.99 o 
  10  -9  12       28.88       21.24     16.11 o 
  11  -9  12       36.01       28.10     14.88 o 
 -14  -8  12        1.69        0.78     40.17 o 
 -13  -8  12        2.22      -13.31     17.01 o 
 -12  -8  12       39.98       30.56     28.28 o 
 -11  -8  12       24.41       16.97     16.26 o 
 -10  -8  12      134.43      143.65     28.42 o 
  -9  -8  12        5.98       17.80     16.70 o 
  -8  -8  12       38.46       29.04     16.40 o 
  -7  -8  12        0.12      -10.00     18.80 o 
  -6  -8  12        8.80        0.60     20.00 o 
  -5  -8  12       57.12       71.11     26.32 o 
  -4  -8  12        9.37       -9.44     19.80 o 
  -3  -8  12        9.57        1.56     19.28 o 
  -2  -8  12      151.26      164.26     32.88 o 
  -1  -8  12      113.59       94.83     26.48 o 
   0  -8  12       70.39        5.16     19.68 o 
   1  -8  12      182.95      237.89     37.87 o 
   2  -8  12      171.91      185.69     35.48 o 
   3  -8  12      104.03      140.22     32.88 o 
   4  -8  12       31.43       51.47     26.48 o 
   5  -8  12      104.87      116.90     31.92 o 
   6  -8  12      287.83      333.31     41.93 o 
   7  -8  12        9.43       -1.80     15.28 o 
   8  -8  12       20.00       25.33     13.19 o 
   9  -8  12       45.08       52.97     15.70 o 
  10  -8  12       27.03       36.20     15.01 o 
  11  -8  12        0.90       -5.31     13.69 o 
  12  -8  12       42.13       44.31     16.29 o 
  13  -8  12       43.89       76.58     18.30 o 
 -16  -7  12       23.98       32.66     16.84 o 
 -15  -7  12       14.61       -3.30     14.25 o 
 -14  -7  12       24.72       23.21     14.47 o 
 -13  -7  12        6.65       -5.62     12.48 o 
 -12  -7  12      139.90      136.18     18.24 o 
 -11  -7  12       39.66       14.75     16.94 o 
 -10  -7  12       50.43       37.18     17.16 o 
  -9  -7  12      258.96      286.83     25.50 o 
  -8  -7  12      154.47      146.91     21.49 o 
  -7  -7  12      177.25      215.38     24.07 o 
  -6  -7  12       31.98       33.93     15.55 o 
  -5  -7  12      103.17       87.55     26.76 o 
  -4  -7  12      162.81      226.29     35.12 o 
  -3  -7  12      638.46      662.87     45.55 o 
  -2  -7  12       46.37       30.72     20.36 o
[truncated: 259,852 more chars]
